# Supplementary material for: 3-(4-Ethoxy­benzo­yl)propionic acid
Source: Acta Crystallogr Sect E Struct Rep Online. 2008 Oct 25;64(Pt 11):o2206. doi: 10.1107/S1600536808034429 (PMC2959554; doi:10.1107/S1600536808034429)
Supplement: Supplementary file 2 [file e-64-o2206-Isup2.hkl]

# 
# h,k,l, Fc-squared, Fo-squared, sigma(Fo-squared) and status flag 
# 
data_I
_shelx_title ' Compound X' 
_shelx_refln_list_code          4 
_shelx_F_calc_maximum       62.52 
_exptl_crystal_F_000       236.00 
_reflns_d_resolution_high  0.7702 
 
loop_ 
 _symmetry_equiv_pos_as_xyz 
 'x, y, z' 
 '-x, -y, -z' 
 
_cell_length_a     7.8370 
_cell_length_b     8.7400 
_cell_length_c     9.8140 
_cell_angle_alpha 106.993 
_cell_angle_beta  107.541 
_cell_angle_gamma 107.142 
 
_shelx_F_squared_multiplier     1.000 
 
loop_ 
 _refln_index_h 
 _refln_index_k 
 _refln_index_l 
 _refln_F_squared_calc 
 _refln_F_squared_meas 
 _refln_F_squared_sigma 
 _refln_observed_status 
   1   0   0      341.81      335.28      7.64 o 
   2   0   0      175.04      183.60      4.26 o 
   3   0   0      144.03      150.95      4.54 o 
   4   0   0       82.97       88.43      1.75 o 
   5   0   0      130.26      130.38      3.33 o 
   6   0   0      224.26      221.48      4.13 o 
   7   0   0        4.43        4.57      0.37 o 
   8   0   0        3.63        2.81      1.21 o 
  -9   1   0        2.19        3.08      1.33 o 
  -8   1   0        0.09       -0.24      0.70 o 
  -7   1   0       11.39        9.22      0.54 o 
  -6   1   0      371.54      359.91     10.36 o 
  -5   1   0       24.77       19.36      0.74 o 
  -4   1   0       18.60       23.57      0.42 o 
  -3   1   0       28.50       28.54      0.38 o 
  -2   1   0       28.10       25.81      1.40 o 
  -1   1   0       20.42       16.51      0.30 o 
   1   1   0      731.83      666.01     17.80 o 
   2   1   0       93.05       89.98      2.18 o 
   3   1   0       46.98       49.26      1.06 o 
   4   1   0       10.82       11.17      0.69 o 
   5   1   0        0.60        0.30      0.28 o 
   6   1   0      176.56      178.41      5.16 o 
   7   1   0        3.48        3.70      0.36 o 
   8   1   0       10.89       14.57      0.78 o 
  -9   2   0        3.45        4.71      0.93 o 
  -8   2   0       46.08       47.64      1.48 o 
  -7   2   0        0.29        0.33      0.43 o 
  -6   2   0      321.77      330.74      6.36 o 
  -5   2   0       30.67       36.75      0.56 o 
  -4   2   0      626.92      663.40     10.76 o 
  -3   2   0       63.56       60.97      1.51 o 
  -2   2   0       49.42       44.18      1.23 o 
  -1   2   0      351.67      327.87      4.84 o 
   1   2   0      256.88      260.52      3.73 o 
   2   2   0      232.25      237.56      4.97 o 
   3   2   0        7.67        6.88      0.37 o 
   4   2   0        7.17        7.52      0.34 o 
   5   2   0      797.02      745.64     28.89 o 
   6   2   0       62.54       57.95      1.99 o 
   7   2   0        1.65        0.77      0.52 o 
  -9   3   0       39.24       40.85      2.19 o 
  -8   3   0        3.91        4.20      0.34 o 
  -7   3   0        1.85        1.66      0.70 o 
  -6   3   0      313.69      330.54      5.64 o 
  -5   3   0       92.47       95.28      1.34 o 
  -4   3   0      153.45      151.18      2.20 o 
  -3   3   0       50.16       55.85      0.91 o 
  -2   3   0     1224.52     1202.67     30.57 o 
  -1   3   0     1587.69     1501.86     19.43 o 
   0   3   0      583.29      658.50      7.02 o 
   1   3   0       11.46       12.91      0.46 o 
   2   3   0        5.26        5.63      0.29 o 
   3   3   0       27.86       31.49      1.18 o 
   4   3   0        9.98        8.12      0.32 o 
   5   3   0       13.75       12.99      0.44 o 
   6   3   0        0.25        0.17      0.18 o 
   7   3   0       14.17       18.21      2.50 o 
  -9   4   0        0.46        2.09      0.43 o 
  -8   4   0       14.06       14.97      1.06 o 
  -7   4   0       21.14       20.87      0.64 o 
  -6   4   0       31.21       42.81      2.69 o 
  -5   4   0       56.75       50.88      0.94 o 
  -4   4   0      169.47      185.67      6.29 o 
  -3   4   0       57.23       53.58      0.91 o 
  -2   4   0       68.37       70.18      1.82 o 
  -1   4   0       42.23       37.12      1.58 o 
   0   4   0       97.04      109.61      2.31 o 
   1   4   0      840.55      893.43     16.02 o 
   2   4   0       93.15      100.10      1.59 o 
   3   4   0       13.90       11.74      1.71 o 
   4   4   0       17.17       14.36      1.51 o 
   5   4   0      314.97      318.59     20.16 o 
   6   4   0        3.43        2.94      0.99 o 
  -9   5   0        1.56        2.96      0.93 o 
  -8   5   0        3.58        4.01      0.54 o 
  -7   5   0      102.88      105.61      2.03 o 
  -6   5   0      168.57      165.55      3.07 o 
  -5   5   0       65.21       64.39      2.01 o 
  -4   5   0       19.51       23.55      1.34 o 
  -3   5   0        0.83        0.92      0.39 o 
  -2   5   0       58.73       62.11      1.00 o 
  -1   5   0      718.77      719.27     12.38 o 
   1   5   0       11.51       11.44      0.38 o 
   2   5   0        0.45       -0.43      0.34 o 
   3   5   0       24.45       19.77      1.35 o 
   4   5   0       19.85       17.88      3.00 o 
   5   5   0        0.04        0.19      1.16 o 
  -9   6   0       33.53       35.65      1.40 o 
  -8   6   0        2.38        1.53      0.66 o 
  -7   6   0       17.97       17.12      0.64 o 
  -6   6   0       47.97       47.58      1.01 o 
  -5   6   0        5.10        5.32      0.76 o 
  -4   6   0      211.33      215.70      3.04 o 
  -3   6   0        7.34        8.10      0.36 o 
  -2   6   0      192.84      192.42      2.66 o 
  -1   6   0       62.50       65.97      0.92 o 
   0   6   0       93.37       95.71      2.53 o 
   1   6   0       87.80       89.65      4.56 o 
   3   6   0        0.93       -0.35      0.56 o 
   4   6   0        1.43        1.41      0.72 o 
   5   6   0       27.53       26.40      1.79 o 
  -9   7   0        0.11        4.10      0.75 o 
  -8   7   0        4.47        4.59      1.14 o 
  -7   7   0        1.81        2.15      1.73 o 
  -6   7   0        3.17        2.64      0.46 o 
  -5   7   0      116.21      116.94      1.88 o 
  -4   7   0        0.15        0.65      0.35 o 
  -3   7   0       36.96       41.77      0.84 o 
  -2   7   0       17.31       16.33      0.50 o 
  -1   7   0      394.87      408.00      5.35 o 
   0   7   0       30.43       29.87      1.02 o 
   1   7   0       11.78        9.83      1.01 o 
   2   7   0       13.03       14.31      1.14 o 
   3   7   0       12.46       11.33      1.22 o 
   4   7   0        9.21        8.12      1.19 o 
  -8   8   0        3.58        2.84      0.71 o 
  -7   8   0       15.46       16.97      0.87 o 
  -6   8   0        0.61        0.86      0.46 o 
  -5   8   0       22.08       20.85      0.89 o 
  -4   8   0        0.33        0.47      0.98 o 
  -3   8   0        0.16       -0.04      0.28 o 
  -2   8   0       14.91       15.53      0.70 o 
  -1   8   0        5.60        5.75      0.35 o 
   0   8   0       19.74       19.68      0.45 o 
  -8   9   0        9.52        9.28      1.10 o 
  -7   9   0        2.67        3.51      1.60 o 
  -6   9   0        7.22        8.62      1.04 o 
  -5   9   0       76.74       70.60      4.38 o 
  -4   9   0       15.05       13.12      1.19 o 
  -3   9   0        3.86        2.64      0.39 o 
  -2   9   0       11.07        9.99      0.48 o 
  -1   9   0        5.88        6.02      0.47 o 
   0   9   0       17.55       15.89      0.82 o 
  -7  10   0       16.72       19.82      2.49 o 
  -6  10   0        0.08        2.63      2.39 o 
  -5  10   0        4.70        5.53      2.44 o 
  -4  10   0        0.00        1.53      0.44 o 
  -3  10   0        7.48        9.94      0.97 o 
  -2  10   0        8.63        9.82      0.91 o 
  -1  10   0        5.19        3.87      0.60 o 
   3 -11   1       21.60       22.93      1.34 o 
   4 -11   1        5.14        8.56      1.06 o 
   0 -10   1        5.17        3.14      0.96 o 
   1 -10   1        4.50        5.89      0.50 o 
   2 -10   1       48.20       45.94      2.82 o 
   3 -10   1       23.16       22.95      0.87 o 
   4 -10   1        3.62        2.77      0.86 o 
   5 -10   1        9.89       10.83      0.81 o 
   6 -10   1        9.57        6.53      0.83 o 
   7 -10   1        1.15       -1.63      1.09 o 
  -2  -9   1        1.96        0.50      0.86 o 
  -1  -9   1       13.85       10.25      1.03 o 
   0  -9   1        2.11        2.59      0.74 o 
   1  -9   1        1.88        1.24      0.67 o 
   2  -9   1        0.88        1.01      1.06 o 
   3  -9   1        0.01        0.30      0.49 o 
   4  -9   1       21.25       21.62      0.73 o 
   5  -9   1        0.18       -0.27      0.47 o 
   6  -9   1        8.44        9.43      1.61 o 
   8  -9   1       49.83       53.04      2.32 o 
  -3  -8   1        6.03        6.11      1.12 o 
   0  -8   1       35.03       34.92      0.75 o 
   1  -8   1       19.05       19.26      0.53 o 
   2  -8   1      143.36      140.95      3.96 o 
   3  -8   1       14.31       13.83      1.36 o 
   4  -8   1       58.08       56.43      1.53 o 
   5  -8   1       67.08       60.49      1.64 o 
   6  -8   1        1.51        2.37      0.82 o 
   7  -8   1        6.36        5.07      0.66 o 
   8  -8   1       23.00       21.38      2.67 o 
  -4  -7   1        5.05        6.29      1.16 o 
  -3  -7   1       15.20       16.94      1.36 o 
  -1  -7   1       83.87       71.09      2.66 o 
   0  -7   1       20.23       19.00      0.77 o 
   1  -7   1      129.15      126.52      2.63 o 
   2  -7   1        3.13        2.85      0.25 o 
   3  -7   1       19.25       19.90      0.54 o 
   4  -7   1       69.11       72.23      1.34 o 
   5  -7   1       17.01       18.54      0.58 o 
   6  -7   1        0.07       -0.05      0.58 o 
   7  -7   1        0.23        0.43      1.62 o 
   8  -7   1        1.49       -0.07      0.61 o 
   9  -7   1        0.23       -0.96      0.65 o 
  -5  -6   1        0.00        2.57      1.08 o 
  -4  -6   1       55.83       59.31      2.49 o 
  -3  -6   1       33.76       23.00      1.39 o 
  -2  -6   1       72.89       73.07      9.95 o 
  -1  -6   1       59.42       56.24      2.23 o 
   0  -6   1       30.99       31.23      0.71 o 
   1  -6   1       58.89       58.76      1.10 o 
   2  -6   1       45.23       48.56      0.95 o 
   3  -6   1       99.55       99.98      1.54 o 
   4  -6   1       13.75       14.56      0.49 o 
   5  -6   1       71.44       67.37      2.41 o 
   6  -6   1       81.08       76.01      2.06 o 
   7  -6   1      187.70      186.88      3.54 o 
   8  -6   1        6.22        7.29      1.08 o 
   9  -6   1       35.54       37.53      5.29 o 
  -6  -5   1        6.13        7.69      1.17 o 
  -5  -5   1        4.62        3.02      1.07 o 
  -4  -5   1       16.24       14.69      1.29 o 
  -3  -5   1       42.60       40.66      3.17 o 
  -2  -5   1        1.58        0.68      0.56 o 
  -1  -5   1        2.24        1.61      0.23 o 
   0  -5   1        0.50        1.22      0.16 o 
   1  -5   1       98.40       94.63      1.73 o 
   2  -5   1       14.44       16.41      0.41 o 
   3  -5   1       24.67       26.02      0.98 o 
   4  -5   1      477.59      511.20      8.33 o 
   5  -5   1       56.92       58.81      2.18 o 
   6  -5   1        0.14       -0.27      0.28 o 
   7  -5   1       17.63       15.30      0.90 o 
   8  -5   1        4.12        5.97      0.66 o 
   9  -5   1        0.78        1.38      0.88 o 
  -7  -4   1       11.69       16.57      1.45 o 
  -6  -4   1        4.26        5.61      0.89 o 
  -5  -4   1       14.18       12.45      0.74 o 
  -4  -4   1       19.12       20.41      1.85 o 
  -3  -4   1        0.01        0.05      0.44 o 
  -2  -4   1      122.68      146.12      8.61 o 
  -1  -4   1      346.19      355.06     10.23 o 
   0  -4   1      123.84      131.51      2.65 o 
   1  -4   1     1225.33     1214.11     24.12 o 
   2  -4   1      131.29      129.69      2.49 o 
   3  -4   1       12.48       13.83      0.61 o 
   4  -4   1      149.50      145.50      2.41 o 
   5  -4   1       21.83       20.70      0.75 o 
   6  -4   1       74.86       75.50      1.38 o 
   7  -4   1      114.71      108.80      1.66 o 
   8  -4   1       13.98       12.35      0.50 o 
   9  -4   1       15.39       18.90      3.15 o 
  -7  -3   1        2.83        4.06      0.84 o 
  -6  -3   1       56.72       54.71      4.82 o 
  -5  -3   1       17.66       15.89      0.54 o 
  -4  -3   1        0.01        0.34      0.51 o 
  -3  -3   1       10.11       10.03      0.91 o 
  -2  -3   1        4.53        4.82      0.31 o 
  -1  -3   1        5.71        4.55      0.59 o 
   0  -3   1     1061.34     1023.27     16.16 o 
   1  -3   1      656.86      667.27     19.17 o 
   2  -3   1      917.12      921.11     22.58 o 
   3  -3   1       69.87       79.49      2.22 o 
   4  -3   1       13.46       12.70      0.60 o 
   5  -3   1        3.29        4.47      0.37 o 
   6  -3   1       74.54       71.67      1.93 o 
   7  -3   1        4.72        6.64      0.48 o 
   8  -3   1        0.49        1.55      1.13 o 
   9  -3   1       39.70       44.76      1.49 o 
  -8  -2   1       19.29       22.45      0.86 o 
  -7  -2   1        2.64        2.81      0.30 o 
  -6  -2   1      127.00      120.83      3.83 o 
  -5  -2   1      147.38      141.87      3.93 o 
  -4  -2   1       83.95       74.02      1.73 o 
  -2  -2   1      162.65      172.20      6.55 o 
  -1  -2   1      581.80      553.27      8.92 o 
   0  -2   1     1237.62     1117.48     19.01 o 
   1  -2   1      170.48      161.26      3.47 o 
   2  -2   1        7.21        8.07      0.28 o 
   3  -2   1     1074.26     1161.41     25.62 o 
   4  -2   1       80.14       86.79      2.10 o 
   5  -2   1       21.63       24.49      0.67 o 
   6  -2   1       74.05       68.78      1.22 o 
   7  -2   1       56.68       52.63      1.47 o 
   8  -2   1       30.23       30.75      1.67 o 
   9  -2   1       15.42       21.63      1.46 o 
  -8  -1   1       24.92       29.67      3.28 o 
  -7  -1   1       11.38       13.05      1.09 o 
  -6  -1   1       13.97       12.84      0.34 o 
  -5  -1   1       15.04       16.71      0.42 o 
  -4  -1   1      166.17      183.60      3.11 o 
  -3  -1   1      100.60       96.26      1.95 o 
  -2  -1   1       34.16       30.58      0.45 o 
  -1  -1   1     1783.62     1585.32     20.44 o 
   0  -1   1      590.16      520.49     10.21 o 
   1  -1   1      123.43      116.71      3.70 o 
   2  -1   1      103.17       98.50      2.82 o 
   3  -1   1      121.44      120.45      2.79 o 
   4  -1   1      163.83      158.54      4.38 o 
   5  -1   1       52.24       49.27      2.16 o 
   6  -1   1       10.56       10.27      0.38 o 
   7  -1   1        8.03        6.45      0.29 o 
   8  -1   1        9.88       14.90      1.38 o 
  -9   0   1       30.27       32.82      3.79 o 
  -8   0   1        5.14        6.28      0.84 o 
  -7   0   1       13.70       12.29      0.36 o 
  -6   0   1      630.11      619.36     13.67 o 
  -5   0   1       20.36       20.18      0.34 o 
  -4   0   1      228.24      231.01      4.04 o 
  -3   0   1     1025.40     1037.04     18.87 o 
  -2   0   1       67.98       69.62      0.68 o 
  -1   0   1      495.71      507.67      9.27 o 
   0   0   1      263.15      258.68      5.49 o 
   1   0   1      605.54      530.47      7.96 o 
   2   0   1      544.97      545.39     11.64 o 
   3   0   1      184.77      198.90      3.90 o 
   4   0   1       18.56       22.11      0.59 o 
   5   0   1      216.87      208.08      4.49 o 
   6   0   1       10.01       10.39      0.56 o 
   7   0   1       18.07       17.51      1.06 o 
   8   0   1        0.58        1.75      0.82 o 
  -9   1   1        1.34       -0.16      0.56 o 
  -8   1   1        0.06       -0.41      0.34 o 
  -7   1   1        9.08        8.19      0.32 o 
  -6   1   1      132.37      121.32      1.60 o 
  -5   1   1       99.96      104.24      1.81 o 
  -4   1   1      328.56      347.26      3.75 o 
  -3   1   1        1.73        1.81      0.13 o 
  -2   1   1       18.69       24.10      0.98 o 
  -1   1   1      652.37      667.45      8.42 o 
   0   1   1      389.02      411.98      5.22 o 
   1   1   1       71.68       76.89      1.54 o 
   2   1   1      214.61      206.62      5.19 o 
   3   1   1      154.69      158.95      4.64 o 
   4   1   1      148.90      139.91      4.16 o 
   5   1   1        1.07        0.54      0.56 o 
   6   1   1       30.40       31.72      1.28 o 
   7   1   1        0.21        1.01      0.49 o 
   8   1   1       47.69       56.69      3.88 o 
  -9   2   1       14.01       15.04      1.06 o 
  -8   2   1        0.15        0.21      0.43 o 
  -7   2   1       59.06       54.98      1.25 o 
  -6   2   1      129.04      122.58      1.91 o 
  -5   2   1       69.79       70.34      1.06 o 
  -4   2   1       54.40       55.03      0.72 o 
  -3   2   1        0.37        0.20      0.14 o 
  -2   2   1      316.08      319.54      5.84 o 
   0   2   1      298.16      271.20      3.12 o 
   1   2   1       28.11       28.02      0.84 o 
   2   2   1       73.09       68.48      1.48 o 
   3   2   1       11.97       14.68      0.40 o 
   4   2   1       16.03       15.61      0.58 o 
   5   2   1       73.17       70.09      2.23 o 
   6   2   1       24.12       21.22      1.88 o 
   7   2   1        2.50        1.43      0.81 o 
  -9   3   1        7.73        7.66      0.94 o 
  -8   3   1        0.92        1.13      0.33 o 
  -7   3   1       81.26       81.80      2.52 o 
  -6   3   1      367.87      363.17      5.38 o 
  -5   3   1       91.79       83.20      1.51 o 
  -4   3   1        1.97        1.48      0.28 o 
  -3   3   1      283.26      279.72      4.59 o 
  -2   3   1      751.32      764.92     13.57 o 
  -1   3   1       57.86       52.51      2.14 o 
   0   3   1      107.27      124.38      2.08 o 
   1   3   1       19.27       16.81      0.35 o 
   2   3   1        0.71        1.15      0.19 o 
   3   3   1        0.38        0.94      0.41 o 
   4   3   1       53.62       53.79      2.29 o 
   5   3   1       38.37       36.05      1.96 o 
   6   3   1        0.93        1.37      0.32 o 
  -9   4   1        1.69        1.45      0.62 o 
  -8   4   1        6.43        6.15      0.54 o 
  -7   4   1       40.02       43.09      0.93 o 
  -6   4   1       22.64       19.68      1.19 o 
  -5   4   1      112.47      116.48      2.01 o 
  -4   4   1       58.36       54.98      1.45 o 
  -3   4   1      155.52      164.62      3.50 o 
  -2   4   1       42.51       40.26      1.19 o 
  -1   4   1     2388.64     2452.30     27.57 o 
   0   4   1      194.75      198.75      3.56 o 
   1   4   1       52.49       55.80      1.24 o 
   2   4   1       19.42       14.08      0.72 o 
   3   4   1      121.08      110.00      3.55 o 
   4   4   1       43.77       39.46      2.44 o 
   5   4   1       14.75       11.69      0.62 o 
   6   4   1        0.37        3.97      4.82 o 
  -9   5   1        5.01        7.42      3.05 o 
  -8   5   1        3.54        4.51      1.03 o 
  -7   5   1       12.03       12.21      1.11 o 
  -6   5   1      233.75      235.60      3.39 o 
  -5   5   1       11.82       10.85      0.46 o 
  -4   5   1        3.41        2.07      0.82 o 
  -3   5   1       29.83       31.07      0.86 o 
  -2   5   1        2.37        2.75      0.45 o 
  -1   5   1      171.50      183.16      2.81 o 
   0   5   1        3.99        5.48      0.22 o 
   1   5   1       19.32       21.06      0.45 o 
   2   5   1        1.41        1.23      0.30 o 
   3   5   1       27.05       24.96      0.96 o 
   5   5   1        6.99        2.66      0.99 o 
  -9   6   1       14.25       16.60      1.92 o 
  -8   6   1       48.39       52.08      3.21 o 
  -7   6   1      117.22      118.69      1.97 o 
  -6   6   1       10.75       11.81      0.35 o 
  -5   6   1       52.59       54.12      1.25 o 
  -4   6   1       66.74       66.80      1.74 o 
  -3   6   1       20.47       18.33      0.89 o 
  -2   6   1        4.80        4.18      0.47 o 
  -1   6   1       20.74       23.55      0.77 o 
   0   6   1       23.88       22.56      1.07 o 
   1   6   1       29.36       29.27      0.97 o 
   2   6   1       20.73       15.31      2.37 o 
   3   6   1       21.41       19.68      1.31 o 
   4   6   1       80.03       73.70      3.02 o 
  -9   7   1       14.14       12.74      0.98 o 
  -8   7   1        4.87        3.63      0.99 o 
  -7   7   1       24.95       24.59      1.31 o 
  -6   7   1        0.52        0.86      0.64 o 
  -5   7   1       23.44       21.14      0.89 o 
  -4   7   1        4.88        4.18      0.54 o 
  -3   7   1        1.59        1.25      0.33 o 
  -2   7   1        0.11       -0.43      0.29 o 
  -1   7   1      269.35      264.22      7.31 o 
   0   7   1        1.81        3.27      0.38 o 
   1   7   1        4.12        3.41      0.33 o 
   2   7   1        4.40        6.46      0.95 o 
  -9   8   1        5.46        3.23      0.92 o 
  -8   8   1       45.10       53.47      3.72 o 
  -7   8   1       19.81       19.66      0.97 o 
  -6   8   1        3.53        3.15      0.48 o 
  -5   8   1       23.61       18.99      1.06 o 
  -4   8   1        1.73        2.38      0.57 o 
  -3   8   1        8.94        9.80      0.71 o 
  -2   8   1        2.36        4.26      0.67 o 
  -1   8   1        4.06        3.50      0.50 o 
   0   8   1       78.11       78.32      1.46 o 
   1   8   1        0.08        0.49      0.89 o 
   2   8   1        0.22        1.72      0.70 o 
  -8   9   1        0.01        0.25      0.74 o 
  -7   9   1        0.04       -0.74      0.99 o 
  -6   9   1        3.66        4.84      0.47 o 
  -5   9   1       15.40       13.26      1.32 o 
  -4   9   1       21.28       21.85      1.36 o 
  -3   9   1       10.55       11.39      0.66 o 
  -2   9   1       19.66       19.03      1.14 o 
  -1   9   1       11.44       13.21      0.90 o 
   0   9   1        0.63       -0.64      0.43 o 
  -6  10   1       30.20       27.08      1.14 o 
  -5  10   1        2.44        3.01      0.51 o 
  -4  10   1        9.48       12.43      1.19 o 
  -3  10   1       66.44       68.99      2.56 o 
  -2  10   1        3.87        2.85      0.71 o 
   2 -11   2        0.21        1.84      1.60 o 
   3 -11   2        1.07        1.41      0.66 o 
   4 -11   2        3.09        1.13      0.85 o 
   5 -11   2        0.86       -1.48      0.99 o 
   0 -10   2        7.33       10.03      1.04 o 
   1 -10   2        0.08        0.47      0.35 o 
   2 -10   2        1.40        0.43      1.41 o 
   3 -10   2        5.47        6.88      0.46 o 
   4 -10   2       18.67       18.47      1.73 o 
   5 -10   2       13.81       13.34      1.61 o 
   6 -10   2        2.61        5.03      0.60 o 
   7 -10   2       31.94       35.25      1.37 o 
  -2  -9   2       14.76       22.28      1.56 o 
   0  -9   2       16.97       17.87      0.70 o 
   1  -9   2       52.18       52.70      1.75 o 
   2  -9   2        6.80        6.30      0.57 o 
   3  -9   2       16.58       15.85      0.71 o 
   4  -9   2        0.15       -0.67      0.45 o 
   5  -9   2        3.41        4.50      0.64 o 
   6  -9   2        1.32        1.01      0.62 o 
   7  -9   2        1.43        2.05      0.78 o 
   8  -9   2        1.99        4.84      3.07 o 
  -3  -8   2        3.25        2.86      1.00 o 
  -2  -8   2       20.58       26.28      1.60 o 
  -1  -8   2       23.33       27.13      1.17 o 
   0  -8   2       31.76       31.96      0.92 o 
   1  -8   2        2.14        2.81      0.86 o 
   2  -8   2        8.06        8.39      0.65 o 
   3  -8   2        0.13        0.25      0.40 o 
   4  -8   2       27.50       26.47      1.14 o 
   5  -8   2        3.59        4.43      0.61 o 
   6  -8   2        0.17        0.77      0.46 o 
   7  -8   2       67.10       64.04      2.78 o 
   8  -8   2        0.56        1.86      0.70 o 
  -4  -7   2        0.01        0.15      0.90 o 
  -3  -7   2        4.83       13.08      1.23 o 
  -2  -7   2       23.28       26.62      2.29 o 
  -1  -7   2       10.89        9.91      0.70 o 
   0  -7   2        9.35        9.86      0.41 o 
   1  -7   2        4.09        3.58      0.29 o 
   2  -7   2        0.76        0.09      0.26 o 
   3  -7   2       25.88       27.34      0.53 o 
   4  -7   2       13.43       14.48      0.72 o 
   5  -7   2       39.30       41.53      0.93 o 
   6  -7   2       40.55       39.92      0.94 o 
   7  -7   2        2.77        2.56      0.62 o 
   8  -7   2        0.54        0.42      0.61 o 
  -5  -6   2        3.07        9.70      1.26 o 
  -4  -6   2       22.49       20.93      1.48 o 
  -3  -6   2       21.87       22.21      1.45 o 
  -2  -6   2       24.20       23.40      1.87 o 
  -1  -6   2       20.44       23.14      1.03 o 
   0  -6   2       58.12       59.06      1.95 o 
   1  -6   2      275.51      293.42      4.59 o 
   2  -6   2        1.41        1.96      0.29 o 
   3  -6   2      141.04      151.64      2.51 o 
   4  -6   2       73.16       68.12      1.99 o 
   5  -6   2       67.01       61.47      3.04 o 
   6  -6   2       72.00       65.71      1.25 o 
   7  -6   2       10.44        8.06      1.09 o 
   8  -6   2        1.02        1.34      0.60 o 
   9  -6   2        8.12        7.05      1.50 o 
  -6  -5   2       17.29       18.95      1.39 o 
  -5  -5   2        2.66        5.70      1.06 o 
  -4  -5   2        4.78        4.85      0.87 o 
  -3  -5   2        3.12        3.71      1.45 o 
  -2  -5   2      230.18      254.03     14.00 o 
  -1  -5   2       58.03       61.25      1.76 o 
   0  -5   2       11.63       11.71      0.43 o 
   1  -5   2       40.08       38.25      0.73 o 
   2  -5   2      171.31      168.83      3.79 o 
   3  -5   2      278.12      274.30      5.92 o 
   4  -5   2        3.78        1.85      0.33 o 
   5  -5   2      166.24      161.97      3.38 o 
   6  -5   2        3.16        1.46      0.27 o 
   7  -5   2       29.75       22.54      1.08 o 
   8  -5   2        0.01        0.69      0.32 o 
   9  -5   2       18.74       20.78      1.01 o 
  -7  -4   2       30.19       35.88      2.04 o 
  -6  -4   2        0.05       -0.83      0.93 o 
  -5  -4   2       54.59       54.96      3.99 o 
  -4  -4   2       16.47       17.30      0.80 o 
  -3  -4   2       91.40       93.88      6.45 o 
  -2  -4   2      115.40      108.96      8.09 o 
  -1  -4   2       27.55       23.62      0.68 o 
   0  -4   2        1.19        1.44      0.17 o 
   1  -4   2       23.26       25.88      0.43 o 
   2  -4   2        0.94        2.33      0.29 o 
   3  -4   2      186.21      200.56      4.96 o 
   4  -4   2        0.21        1.23      1.00 o 
   5  -4   2      160.27      166.04      4.56 o 
   6  -4   2        1.61        2.27      0.44 o 
   7  -4   2        8.59        7.91      0.45 o 
   8  -4   2        0.05        0.21      0.38 o 
   9  -4   2        0.11       -0.22      0.65 o 
  -8  -3   2        1.21       -0.65      0.95 o 
  -7  -3   2        3.48        4.53      1.04 o 
  -6  -3   2      224.66      255.87      7.39 o 
  -5  -3   2       53.36       60.19      4.41 o 
  -4  -3   2       20.27       20.05      1.14 o 
  -3  -3   2      169.26      160.49      5.19 o 
  -2  -3   2      273.98      284.99      6.09 o 
  -1  -3   2       68.49       64.00      1.50 o 
   0  -3   2       56.17       54.44      0.82 o 
   1  -3   2      237.34      246.51      5.84 o 
   2  -3   2       72.27       74.23      1.43 o 
   3  -3   2     1761.73     1845.91     38.73 o 
   4  -3   2      293.97      306.73      5.65 o 
   5  -3   2        6.15        7.76      0.35 o 
   6  -3   2       18.66       12.43      0.65 o 
   7  -3   2       10.04       10.32      0.59 o 
   8  -3   2        1.95        2.15      0.67 o 
  -8  -2   2       10.72       12.75      1.47 o 
  -7  -2   2        5.41        6.39      0.68 o 
  -6  -2   2       21.41       20.65      0.98 o 
  -5  -2   2       98.79       97.19      3.38 o 
  -4  -2   2       42.46       40.84      1.43 o 
  -3  -2   2     1336.53      493.11    322.49 o 
  -2  -2   2        8.87        6.46      0.92 o 
  -1  -2   2      314.85      296.15      4.75 o 
   0  -2   2       12.21        8.28      0.19 o 
   1  -2   2        3.92        3.41      0.36 o 
   2  -2   2      398.25      403.60     12.70 o 
   3  -2   2       11.28       56.43     15.60 o 
   4  -2   2        6.59        7.34      0.33 o 
   5  -2   2        5.02        3.50      0.38 o 
   6  -2   2       22.71       18.71      0.54 o 
   7  -2   2       13.87       12.40      0.56 o 
   8  -2   2        9.09       11.01      0.54 o 
  -8  -1   2        5.16        4.89      0.36 o 
  -7  -1   2        3.09        3.70      0.40 o 
  -6  -1   2       83.19       83.85      1.43 o 
  -5  -1   2       81.19       88.16      1.65 o 
  -4  -1   2       15.45       17.18      0.34 o 
  -3  -1   2       14.63       18.81      0.84 o 
  -2  -1   2      183.38      174.44      1.90 o 
   0  -1   2     1310.65     1168.75     24.45 o 
   1  -1   2      169.37      162.60      3.35 o 
   2  -1   2        1.36        0.45      0.31 o 
   3  -1   2     1231.70     1347.64     35.64 o 
   4  -1   2      263.03      276.72      6.66 o 
   5  -1   2      117.59      121.32      2.23 o 
   6  -1   2        5.18        5.31      0.37 o 
   7  -1   2        0.10        1.38      0.39 o 
   8  -1   2        3.85        6.54      0.62 o 
  -9   0   2       17.47       16.73      4.04 o 
  -8   0   2       32.69       31.62      1.78 o 
  -7   0   2      258.90      249.09      5.68 o 
  -6   0   2        8.39        8.53      0.40 o 
  -5   0   2       10.17        6.72      0.37 o 
  -4   0   2       39.63       34.01      0.62 o 
  -3   0   2      326.31      369.23      4.37 o 
  -2   0   2      362.99      373.88      8.18 o 
  -1   0   2     2121.63     2007.50     25.92 o 
   0   0   2      448.77      415.57      5.30 o 
   1   0   2       75.64       68.34      2.14 o 
   2   0   2      740.34      752.98     18.62 o 
   3   0   2        2.87        1.79      0.26 o 
   4   0   2      122.28      119.57      4.41 o 
   5   0   2        0.05       -0.02      0.28 o 
   6   0   2        4.14        3.53      0.69 o 
   7   0   2        4.00        4.86      1.41 o 
   8   0   2        0.05       -0.52      0.97 o 
  -9   1   2        1.80        3.27      0.58 o 
  -8   1   2        0.43        0.43      0.27 o 
  -7   1   2       24.42       24.75      2.09 o 
  -6   1   2       10.08       11.08      0.43 o 
  -5   1   2      146.12      145.52      1.67 o 
  -4   1   2      161.60      174.45      2.21 o 
  -3   1   2      151.83      167.34      2.79 o 
  -2   1   2      424.09      423.70      5.44 o 
  -1   1   2     3884.76     3145.66     79.41 o 
   1   1   2        4.48        4.79      0.53 o 
   2   1   2      142.91      147.62      3.47 o 
   3   1   2        0.97        2.08      0.25 o 
   4   1   2      316.15      317.73      7.87 o 
   5   1   2      367.23      371.85      9.30 o 
   6   1   2        4.66        5.59      0.65 o 
   7   1   2        0.01       -0.59      0.70 o 
  -9   2   2        1.51        1.38      0.47 o 
  -8   2   2        5.49        5.21      0.47 o 
  -7   2   2      845.55      866.50     10.38 o 
  -6   2   2        0.69        0.93      0.29 o 
  -5   2   2        2.75        3.32      0.25 o 
  -3   2   2      360.45      380.24      4.95 o 
  -2   2   2     1210.66     1243.05     15.71 o 
  -1   2   2     1912.73     1789.25     22.50 o 
   0   2   2       46.49       54.29      0.91 o 
   1   2   2       46.49       45.22      1.10 o 
   2   2   2      358.82      346.84      8.31 o 
   3   2   2       64.45       65.74      2.07 o 
   4   2   2        2.36        2.89      0.45 o 
   5   2   2        7.84        7.18      0.65 o 
   6   2   2        0.88        2.07      1.01 o 
   7   2   2        0.90        0.15      0.46 o 
 -10   3   2        2.28        1.40      0.62 o 
  -9   3   2        6.04        6.02      0.71 o 
  -8   3   2        6.94        8.25      0.44 o 
  -7   3   2       35.89       84.26      1.68 o 
  -6   3   2       79.09       74.19      1.63 o 
  -5   3   2       94.24       95.69      1.18 o 
  -4   3   2        0.25        1.43      0.43 o 
  -3   3   2        8.67        8.41      0.59 o 
  -2   3   2      125.52      147.18      3.22 o 
  -1   3   2     1103.40     1120.22     14.20 o 
   0   3   2      117.56      123.21      2.43 o 
   2   3   2       21.43       18.76      1.16 o 
   3   3   2        3.41        2.33      0.29 o 
   4   3   2      181.75      179.87      5.07 o 
   5   3   2       34.50       34.56      2.90 o 
   6   3   2        0.22        1.50      1.02 o 
 -10   4   2        0.44        1.23      0.55 o 
  -9   4   2       12.67       11.41      1.03 o 
  -8   4   2       54.58       55.79      1.89 o 
  -7   4   2      892.81      890.10     23.02 o 
  -6   4   2       49.87       47.41      1.00 o 
  -5   4   2       11.21       12.68      0.47 o 
  -4   4   2      163.44      169.10      2.70 o 
  -3   4   2       54.07       56.44      1.13 o 
  -2   4   2     1430.03     1479.79     18.73 o 
  -1   4   2       47.32       43.53      1.08 o 
   0   4   2       97.64       91.84      1.98 o 
   1   4   2       61.38       67.77      1.84 o 
   2   4   2      109.17      102.98      2.94 o 
   3   4   2       62.89       57.75      2.74 o 
   4   4   2      120.30      115.79      4.01 o 
   5   4   2       10.10       10.90      2.43 o 
 -10   5   2        2.62        3.17      2.86 o 
  -9   5   2        1.65       -0.25      0.99 o 
  -8   5   2       36.72       36.25      2.21 o 
  -7   5   2       35.60       34.04      0.75 o 
  -6   5   2       93.35       91.86      1.34 o 
  -5   5   2        3.03        2.90      0.78 o 
  -4   5   2       21.29       24.47      0.81 o 
  -3   5   2        2.45        1.26      0.25 o 
  -2   5   2        4.13        2.76      0.29 o 
  -1   5   2      164.87      159.80      4.60 o 
   0   5   2       10.65       12.97      0.56 o 
   1   5   2       17.04       14.02      0.91 o 
   2   5   2       34.72       33.10      1.85 o 
   3   5   2       13.29       13.08      0.61 o 
   4   5   2       30.78       30.79      0.94 o 
  -9   6   2        1.66        0.24      0.91 o 
  -8   6   2       30.33       31.96      1.29 o 
  -7   6   2       24.39       25.62      0.92 o 
  -6   6   2       61.84       61.81      1.58 o 
  -5   6   2       23.22       18.16      1.06 o 
  -4   6   2       13.07       14.10      0.42 o 
  -3   6   2       30.56       28.22      1.09 o 
  -2   6   2     1289.28     1313.41     14.95 o 
  -1   6   2        3.60        4.15      0.41 o 
   0   6   2       12.54       13.14      0.38 o 
   1   6   2        0.00       -0.11      0.19 o 
   2   6   2       16.71       13.77      0.47 o 
   3   6   2       81.05       86.78      2.00 o 
  -9   7   2       29.23       32.68      1.40 o 
  -8   7   2      107.71      115.76      2.89 o 
  -7   7   2       65.47       70.26      4.26 o 
  -6   7   2        0.69        1.33      0.54 o 
  -5   7   2        0.09       -0.57      0.38 o 
  -4   7   2        3.89        3.70      0.70 o 
  -3   7   2        2.48        2.63      0.35 o 
  -2   7   2        0.47        1.19      0.77 o 
  -1   7   2       24.12       24.89      0.57 o 
   0   7   2       15.89       13.96      0.63 o 
   1   7   2        8.15        7.93      1.43 o 
   2   7   2        3.11        2.71      1.40 o 
  -8   8   2        2.17       -1.17      1.43 o 
  -7   8   2       12.30       17.21      1.02 o 
  -6   8   2      116.88      104.51      6.03 o 
  -5   8   2        2.39        3.42      1.06 o 
  -4   8   2        0.01       -0.20      0.63 o 
  -3   8   2       36.71       33.54      1.79 o 
  -2   8   2      142.76      122.71      5.86 o 
  -1   8   2        0.69        0.43      0.41 o 
   0   8   2        2.96        4.57      2.08 o 
   1   8   2        4.60        5.16      0.97 o 
  -8   9   2       43.91       45.84      2.12 o 
  -7   9   2        0.08        0.60      1.38 o 
  -6   9   2        0.10        1.76      0.97 o 
  -5   9   2        0.01        0.24      0.80 o 
  -4   9   2       16.72       16.99      0.89 o 
  -3   9   2       48.47       48.79      1.44 o 
  -2   9   2       10.13        9.29      0.63 o 
  -1   9   2        0.69        0.31      0.44 o 
  -6  10   2        8.68       11.67      1.32 o 
  -5  10   2        0.89        1.48      0.95 o 
  -3  10   2        0.88        1.52      0.84 o 
   1 -11   3        0.51        0.40      0.56 o 
   2 -11   3        2.55        4.11      0.76 o 
   3 -11   3        5.88        5.84      0.80 o 
   4 -11   3        3.80        5.54      0.92 o 
   5 -11   3       62.27       57.58      2.44 o 
  -1 -10   3       31.21       41.44      2.01 o 
   0 -10   3        0.86       -0.21      0.62 o 
   1 -10   3       16.99       14.15      1.52 o 
   2 -10   3        2.79        3.07      0.66 o 
   3 -10   3        0.08       -0.35      0.31 o 
   4 -10   3        1.66        0.93      1.02 o 
   5 -10   3       73.63       68.05      3.42 o 
   6 -10   3        3.09        4.52      0.72 o 
  -3  -9   3        6.72       10.85      1.30 o 
  -2  -9   3        3.21        6.04      1.11 o 
  -1  -9   3        8.34       10.48      0.74 o 
   0  -9   3       66.82       68.83      2.81 o 
   1  -9   3       70.35       70.38      2.76 o 
   2  -9   3        4.74        4.18      0.32 o 
   3  -9   3        6.95        7.74      0.33 o 
   4  -9   3        6.01        6.66      0.83 o 
   5  -9   3       73.66       69.48      2.69 o 
   6  -9   3        1.91        1.46      1.42 o 
   7  -9   3       23.06       21.59      1.20 o 
  -4  -8   3        0.03        0.69      1.00 o 
  -3  -8   3        6.08        8.55      1.17 o 
  -2  -8   3        0.93       -0.37      1.29 o 
  -1  -8   3       16.87       20.58      0.88 o 
   0  -8   3        0.39        0.78      0.31 o 
   1  -8   3      163.31      162.74      6.11 o 
   2  -8   3        2.59        3.42      0.31 o 
   3  -8   3        2.29        2.43      0.53 o 
   4  -8   3      102.97      102.07      1.69 o 
   5  -8   3       10.05       10.64      0.57 o 
   6  -8   3        0.52        0.35      0.35 o 
   7  -8   3        5.85        6.36      2.27 o 
   8  -8   3        2.78        3.52      1.02 o 
  -5  -7   3        1.78       -0.44      0.80 o 
  -4  -7   3       26.12       27.47      1.60 o 
  -3  -7   3        2.40        2.11      2.71 o 
  -2  -7   3        3.98        3.21      0.83 o 
  -1  -7   3        0.95        2.02      0.48 o 
   0  -7   3        4.89        4.63      0.41 o 
   1  -7   3      180.26      178.58      5.67 o 
   2  -7   3       33.86       31.10      1.24 o 
   3  -7   3        3.80        3.84      0.32 o 
   4  -7   3       18.88       20.35      1.17 o 
   5  -7   3       77.48       73.14      1.66 o 
   6  -7   3       55.57       51.63      2.50 o 
   7  -7   3       52.95       46.77      2.93 o 
   8  -7   3        1.64       -0.31      0.74 o 
  -6  -6   3        0.01        0.06      0.95 o 
  -5  -6   3       52.01       59.59      2.52 o 
  -4  -6   3       34.31       42.68      1.94 o 
  -3  -6   3        0.54       -0.03      0.46 o 
  -2  -6   3      168.47      173.45     11.59 o 
  -1  -6   3       56.43       53.21      2.11 o 
   0  -6   3       26.00       30.46      0.46 o 
   1  -6   3       18.65       22.16      0.67 o 
   2  -6   3       14.64       15.37      0.43 o 
   3  -6   3       90.93       94.98      1.51 o 
   4  -6   3       44.04       43.12      0.95 o 
   5  -6   3        0.93        1.90      0.71 o 
   6  -6   3      135.58      127.14      2.16 o 
   7  -6   3        0.02        1.04      0.31 o 
   8  -6   3        0.28        1.60      0.93 o 
  -6  -5   3       16.87       22.22      1.61 o 
  -5  -5   3        0.02       -0.44      0.61 o 
  -4  -5   3        2.29        4.60      0.55 o 
  -3  -5   3      185.68      195.15     13.97 o 
  -2  -5   3        7.26        7.95      0.82 o 
  -1  -5   3      196.99      195.23      6.35 o 
   0  -5   3       17.64       19.22      0.57 o 
   1  -5   3      572.92      586.33     16.75 o 
   2  -5   3      195.09      193.93      5.30 o 
   3  -5   3      131.48      136.27      3.04 o 
   4  -5   3      113.62      116.79      1.81 o 
   5  -5   3       67.70       66.86      1.74 o 
   6  -5   3       59.03       55.01      1.22 o 
   7  -5   3        3.19        5.14      1.18 o 
   8  -5   3        2.00        0.25      0.85 o 
  -7  -4   3        3.07        1.08      0.81 o 
  -6  -4   3       46.45       52.62      2.31 o 
  -5  -4   3       33.84       30.85      1.58 o 
  -4  -4   3       15.75       19.39      1.43 o 
  -3  -4   3       78.12       88.44      5.12 o 
  -2  -4   3      136.72      132.37      6.27 o 
  -1  -4   3       51.85       48.63      1.01 o 
   0  -4   3      879.65      878.50     25.29 o 
   1  -4   3       69.41       68.93      1.70 o 
   2  -4   3       97.09       96.68      1.78 o 
   3  -4   3       34.44       32.65      1.36 o 
   4  -4   3       53.95       56.59      1.22 o 
   5  -4   3       27.37       33.80      0.85 o 
   6  -4   3      120.95      108.55      1.95 o 
   7  -4   3        8.46        8.94      0.38 o 
   8  -4   3        0.09       -0.90      0.60 o 
  -8  -3   3       12.99       19.52      1.41 o 
  -7  -3   3        7.38        7.52      1.10 o 
  -6  -3   3      156.04      161.46     12.92 o 
  -5  -3   3       18.99       20.02      1.31 o 
  -4  -3   3        0.29        0.40      0.51 o 
  -3  -3   3      196.99      238.64      4.78 o 
  -2  -3   3        7.13        7.06      0.18 o 
  -1  -3   3        4.03        5.00      0.21 o 
   0  -3   3      143.55      150.09      2.49 o 
   1  -3   3        0.07        0.09      0.12 o 
   2  -3   3      214.50      253.78      7.98 o 
   4  -3   3       85.95       77.00      2.91 o 
   5  -3   3       15.77       19.48      0.94 o 
   6  -3   3      124.79      108.45      3.78 o 
   7  -3   3        8.64        8.57      0.73 o 
   8  -3   3        8.63        9.94      0.62 o 
  -8  -2   3        1.41        0.96      1.01 o 
  -7  -2   3        8.28        7.48      0.39 o 
  -6  -2   3       24.35       20.60      0.75 o 
  -5  -2   3        7.53        5.98      0.29 o 
  -4  -2   3        4.52        3.32      0.35 o 
  -3  -2   3        0.31        0.88      0.34 o 
  -2  -2   3       35.81       29.38      0.37 o 
  -1  -2   3     2020.24     1829.09     33.39 o 
   0  -2   3     3908.24     3304.32     83.10 o 
   1  -2   3       81.14       75.95      2.52 o 
   2  -2   3      565.74      580.17     14.36 o 
   3  -2   3      361.07      352.51     11.21 o 
   4  -2   3       22.77       20.56      0.71 o 
   5  -2   3       27.01       29.31      0.62 o 
   6  -2   3      104.34       94.88      2.61 o 
   7  -2   3        9.05        8.87      0.47 o 
   8  -2   3        2.09       -0.29      0.86 o 
  -9  -1   3        3.79        6.04      0.72 o 
  -8  -1   3        0.33        0.36      0.35 o 
  -7  -1   3        7.01        7.05      0.30 o 
  -6  -1   3       57.18       53.07      1.85 o 
  -5  -1   3       53.29       60.88      0.90 o 
  -4  -1   3      155.42      149.23      2.44 o 
  -3  -1   3      314.20      349.16      3.70 o 
  -2  -1   3        5.11        6.82      0.36 o 
  -1  -1   3       69.53       66.05      2.14 o 
   0  -1   3      880.92      857.53     18.86 o 
   1  -1   3      120.96      115.41      3.89 o 
   2  -1   3      482.26      531.89     12.42 o 
   3  -1   3       13.46       11.63      0.35 o 
   4  -1   3        9.44        8.85      0.39 o 
   5  -1   3       38.39       47.66      1.84 o 
   6  -1   3       30.07       26.97      1.56 o 
   7  -1   3        5.23        5.84      0.96 o 
  -9   0   3       10.02        6.73      0.91 o 
  -8   0   3       88.20       84.13      4.65 o 
  -7   0   3        4.13        4.34      0.29 o 
  -6   0   3       66.71       66.98      1.37 o 
  -5   0   3      109.28      109.68      1.35 o 
  -4   0   3      488.54      606.72      6.43 o 
  -3   0   3       36.87       35.08      1.36 o 
  -2   0   3      242.88      244.05      3.20 o 
  -1   0   3      825.94      795.26     18.11 o 
   0   0   3      791.10      764.61     20.12 o 
   1   0   3      403.97      371.42     11.13 o 
   2   0   3      105.65      115.28      2.73 o 
   3   0   3        4.96        3.77      0.28 o 
   4   0   3       52.62       49.53      2.30 o 
   5   0   3      187.74      184.03      5.23 o 
   6   0   3       16.57       16.99      1.00 o 
   7   0   3        1.79        5.39      0.68 o 
  -9   1   3        0.23        0.32      0.81 o 
  -8   1   3        2.30        2.74      0.57 o 
  -7   1   3       96.37       91.57      1.52 o 
  -6   1   3       68.74       63.07      0.87 o 
  -5   1   3      391.84      398.52      4.29 o 
  -4   1   3      194.97      210.96      5.80 o 
  -3   1   3       97.73      104.81      1.50 o 
  -2   1   3       21.02       17.34      0.48 o 
  -1   1   3       21.45       28.84      1.42 o 
   0   1   3       14.67       16.13      0.54 o 
   1   1   3        0.68        1.06      0.50 o 
   2   1   3      656.70      677.13     11.73 o 
   3   1   3       21.88       24.05      1.12 o 
   4   1   3        1.40        0.89      0.23 o 
   5   1   3       34.18       31.78      1.18 o 
   6   1   3        0.12       -0.40      0.67 o 
 -10   2   3       20.45       20.60      3.34 o 
  -9   2   3        0.29       -0.39      0.51 o 
  -8   2   3        1.41       -0.44      0.50 o 
  -7   2   3        6.63        9.52      0.89 o 
  -6   2   3        8.39        8.63      0.28 o 
  -5   2   3        4.27        3.59      0.38 o 
  -4   2   3      485.27      531.86      8.00 o 
  -3   2   3      339.37      359.93      5.34 o 
  -2   2   3       45.74       40.06      0.71 o 
  -1   2   3        0.93        1.51      0.39 o 
   0   2   3      170.70      178.76      2.44 o 
   1   2   3      100.02       94.92      2.13 o 
   2   2   3        6.05        6.19      0.31 o 
   3   2   3       12.21       11.79      0.36 o 
   4   2   3       85.75       85.48      2.61 o 
   5   2   3       22.98       22.09      0.84 o 
   6   2   3        1.02       -0.92      0.62 o 
 -10   3   3        0.04       -0.28      0.90 o 
  -9   3   3        2.89        3.43      0.50 o 
  -8   3   3       19.41       19.45      0.62 o 
  -7   3   3        7.49        7.95      0.51 o 
  -6   3   3        0.01        0.08      0.27 o 
  -5   3   3        0.00        0.42      0.22 o 
  -4   3   3       38.19       34.45      0.70 o 
  -2   3   3      193.91      217.41      5.84 o 
  -1   3   3       70.65       65.84      1.22 o 
   0   3   3       29.35       29.54      0.59 o 
   1   3   3        0.23        0.20      0.24 o 
   2   3   3       14.74       19.18      0.69 o 
   3   3   3        0.50        0.30      0.42 o 
   4   3   3       18.28       18.93      0.80 o 
   5   3   3        6.78        8.01      0.83 o 
 -10   4   3       30.27       28.71      1.90 o 
  -9   4   3        2.62        1.85      0.91 o 
  -8   4   3      102.16      101.89      1.68 o 
  -7   4   3      261.82      260.34      4.22 o 
  -6   4   3       77.90       77.13      1.03 o 
  -5   4   3       18.19       16.42      0.83 o 
  -4   4   3        0.72        3.45      0.43 o 
  -3   4   3        0.00       -0.33      0.22 o 
  -2   4   3      262.74      252.78      4.76 o 
  -1   4   3       79.74       76.54      1.21 o 
   0   4   3       35.47       38.18      1.21 o 
   1   4   3       52.87       52.30      2.40 o 
   2   4   3       47.77       47.01      1.71 o 
   3   4   3        3.78        4.42      0.34 o 
   4   4   3        3.97        4.32      0.66 o 
   5   4   3        5.22        5.14      0.53 o 
 -10   5   3        0.61        0.26      0.53 o 
  -9   5   3        1.12        1.22      0.87 o 
  -8   5   3        5.22        5.32      0.38 o 
  -7   5   3        3.82        5.07      0.38 o 
  -6   5   3        5.13        4.90      0.26 o 
  -5   5   3        3.46        2.49      0.36 o 
  -4   5   3      102.40      102.66      1.89 o 
  -3   5   3        5.93        7.11      1.19 o 
  -2   5   3       35.69       38.79      1.62 o 
  -1   5   3      113.04      117.41      2.29 o 
   0   5   3        0.21        0.38      0.22 o 
   1   5   3       40.31       37.15      1.46 o 
   2   5   3       23.40       22.80      1.30 o 
   3   5   3       20.58       24.78      1.75 o 
   4   5   3       14.34       17.17      1.68 o 
  -9   6   3        0.59       -0.94      0.96 o 
  -8   6   3      190.77      199.67      5.79 o 
  -7   6   3       49.19       48.35      1.32 o 
  -6   6   3       17.44       16.84      1.17 o 
  -5   6   3       11.44       10.67      0.58 o 
  -4   6   3        0.68        0.11      0.39 o 
  -3   6   3      108.71      119.34      2.49 o 
  -2   6   3        3.56        4.44      0.40 o 
  -1   6   3       66.67       72.12      1.80 o 
   0   6   3        0.86        0.92      0.44 o 
   1   6   3        3.86        4.05      0.58 o 
   2   6   3       21.86       19.63      0.63 o 
   3   6   3       12.11       12.08      1.23 o 
  -9   7   3       13.23       14.52      1.06 o 
  -8   7   3       80.94       77.82      2.21 o 
  -7   7   3       16.25       15.99      0.97 o 
  -6   7   3        1.59        2.72      1.14 o 
  -5   7   3        2.58        2.00      0.67 o 
  -4   7   3        0.57        2.52      0.90 o 
  -3   7   3        0.10       -0.47      0.41 o 
  -2   7   3       59.91       55.48      1.21 o 
  -1   7   3        0.01       -0.11      0.59 o 
   0   7   3        0.54        0.88      0.50 o 
   1   7   3        2.67        0.23      0.85 o 
   2   7   3       10.55       13.57      1.35 o 
  -8   8   3       48.06       48.34      1.62 o 
  -7   8   3        2.80        3.01      1.20 o 
  -6   8   3       14.63       12.06      1.25 o 
  -5   8   3        0.39        1.62      0.42 o 
  -4   8   3       24.53       22.63      1.24 o 
  -3   8   3       95.94       78.31      4.48 o 
  -2   8   3       17.88       15.25      0.62 o 
  -1   8   3        1.80        3.77      2.12 o 
   0   8   3        1.31        0.67      0.57 o 
  -7   9   3        0.74       -1.45      0.97 o 
  -6   9   3        6.60        7.18      2.37 o 
  -5   9   3        0.08        0.66      1.81 o 
  -4   9   3        9.42       12.69      0.86 o 
  -3   9   3       25.65       30.42      1.68 o 
  -2   9   3        3.91        4.31      0.82 o 
   1 -11   4        0.58       -0.22      0.69 o 
   2 -11   4        0.72       -0.94      0.63 o 
   3 -11   4        5.73        6.88      0.84 o 
   4 -11   4        0.61       -0.65      0.71 o 
  -1 -10   4       39.64       50.80      2.27 o 
   0 -10   4        2.91        2.25      0.43 o 
   1 -10   4        0.48        1.65      0.40 o 
   2 -10   4        1.36        0.42      0.60 o 
   3 -10   4        1.83        2.02      0.41 o 
   4 -10   4      131.38      113.23     13.84 o 
   5 -10   4        5.79        4.43      0.98 o 
   6 -10   4        0.00       -0.32      0.64 o 
  -3  -9   4        7.02        9.31      1.25 o 
  -2  -9   4        9.69       11.19      1.21 o 
  -1  -9   4       49.25       59.50      2.93 o 
   0  -9   4       69.23       69.83      4.02 o 
   1  -9   4       19.44       21.74      0.63 o 
   2  -9   4        1.16        0.57      0.38 o 
   3  -9   4        5.55        6.22      0.81 o 
   4  -9   4       84.89       85.19      2.83 o 
   5  -9   4        7.41        7.63      1.04 o 
   6  -9   4        3.62        5.20      1.19 o 
   7  -9   4        0.17       -0.79      0.91 o 
  -4  -8   4        0.14        0.65      0.97 o 
  -3  -8   4        3.99        6.67      1.04 o 
  -2  -8   4      136.69      152.98      9.75 o 
  -1  -8   4       38.10       46.19      6.49 o 
   0  -8   4       35.20       33.91      1.11 o 
   1  -8   4       23.52       23.24      0.93 o 
   2  -8   4        0.02        0.29      0.22 o 
   3  -8   4       35.66       30.99      1.47 o 
   4  -8   4      208.22      207.48      5.07 o 
   5  -8   4       11.18        9.89      1.48 o 
   6  -8   4       35.01       31.51      3.30 o 
   7  -8   4        2.69        0.49      0.80 o 
  -5  -7   4        1.90        4.37      1.15 o 
  -4  -7   4        3.69        3.63      0.96 o 
  -3  -7   4       10.39       11.67      0.74 o 
  -2  -7   4        7.52        8.66      0.56 o 
  -1  -7   4        8.88        9.29      0.22 o 
   0  -7   4       17.41       16.87      0.70 o 
   1  -7   4       10.07       11.17      0.96 o 
   2  -7   4        0.19        0.03      0.32 o 
   3  -7   4        7.33        6.16      0.51 o 
   4  -7   4      246.03      256.23      6.81 o 
   5  -7   4       20.18       20.13      0.88 o 
   6  -7   4        0.96        2.45      1.03 o 
   7  -7   4        6.55        8.52      1.29 o 
   8  -7   4        0.32        0.29      0.67 o 
  -6  -6   4        1.51        1.74      1.11 o 
  -5  -6   4       20.32       27.89      1.72 o 
  -4  -6   4        1.18        2.86      0.85 o 
  -3  -6   4        1.35        1.20      0.39 o 
  -2  -6   4       20.64       20.48      0.91 o 
  -1  -6   4       17.43       19.59      0.75 o 
   0  -6   4      316.44      324.39      9.76 o 
   1  -6   4        2.72        2.40      0.31 o 
   2  -6   4       19.91       15.92      0.74 o 
   3  -6   4       64.90       63.34      3.65 o 
   4  -6   4      173.38      169.62      5.68 o 
   5  -6   4       31.61       33.46      0.69 o 
   6  -6   4        6.55        8.21      0.89 o 
   7  -6   4        2.89        5.80      0.79 o 
   8  -6   4        8.03        8.09      2.67 o 
  -7  -5   4        4.80        7.73      1.32 o 
  -6  -5   4       18.90       25.04      1.67 o 
  -5  -5   4       17.93       20.09      1.29 o 
  -4  -5   4        3.03        1.97      0.99 o 
  -3  -5   4        0.04        0.39      0.43 o 
  -2  -5   4        5.98        6.47      0.87 o 
  -1  -5   4       38.96       38.84      1.79 o 
   0  -5   4       24.23       30.61      0.90 o 
   1  -5   4      237.25      238.35      6.82 o 
   2  -5   4      104.19      103.76      3.80 o 
   3  -5   4        3.20        3.25      0.22 o 
   4  -5   4        0.03        0.11      0.28 o 
   5  -5   4       12.11       12.26      0.88 o 
   6  -5   4       27.41       26.40      0.86 o 
   7  -5   4        2.98        5.13      1.09 o 
   8  -5   4        9.62        6.94      1.33 o 
  -7  -4   4        3.64        1.41      1.00 o 
  -6  -4   4        0.38        0.38      0.87 o 
  -5  -4   4       51.62       52.41      6.27 o 
  -4  -4   4        0.04        0.52      0.22 o 
  -3  -4   4       11.39        9.66      0.71 o 
  -2  -4   4        9.42       12.10      0.36 o 
  -1  -4   4        6.88        6.61      0.32 o 
   0  -4   4      266.11      284.30      6.21 o 
   1  -4   4        0.02        0.01      0.12 o 
   2  -4   4        2.95        2.79      0.54 o 
   3  -4   4       93.24       84.22      2.79 o 
   4  -4   4       37.76       39.01      1.68 o 
   5  -4   4       38.70       32.71      1.70 o 
   6  -4   4        6.68        8.82      0.36 o 
   7  -4   4       37.57       42.01      0.84 o 
   8  -4   4       16.12       18.10      1.97 o 
  -8  -3   4        5.33        4.13      0.78 o 
  -7  -3   4        0.18       -0.38      0.63 o 
  -6  -3   4        5.41        4.87      0.88 o 
  -5  -3   4        2.42        1.96      0.37 o 
  -4  -3   4      216.85      180.30     17.40 o 
  -3  -3   4       31.94       30.30      0.61 o 
  -2  -3   4      187.10      190.06      2.39 o 
  -1  -3   4      185.54      183.76      4.29 o 
   0  -3   4      363.37      402.44      5.40 o 
   2  -3   4      151.57      156.43      5.13 o 
   3  -3   4       10.77       10.90      0.53 o 
   4  -3   4        2.91        2.41      0.43 o 
   5  -3   4        7.77        6.29      0.80 o 
   6  -3   4        0.87        0.71      0.80 o 
   7  -3   4        0.28        1.38      0.44 o 
  -8  -2   4       20.69       18.01      1.40 o 
  -7  -2   4        1.22        0.79      0.19 o 
  -6  -2   4       37.03       27.55      0.72 o 
  -5  -2   4        0.01        0.19      0.12 o 
  -4  -2   4      267.51      281.60      5.60 o 
  -3  -2   4      269.76      268.86      6.99 o 
  -2  -2   4      114.66      116.47      1.46 o 
  -1  -2   4      300.94      290.43      6.35 o 
   0  -2   4      331.29      326.83      6.50 o 
   1  -2   4      360.87      353.01      6.10 o 
   2  -2   4       91.99       96.33      3.99 o 
   3  -2   4        0.81        0.34      0.43 o 
   4  -2   4       13.48       12.40      0.62 o 
   5  -2   4       92.12       77.22      3.28 o 
   6  -2   4       10.08       10.66      0.71 o 
   7  -2   4        0.11       -0.06      0.99 o 
  -9  -1   4        6.10        6.02      0.61 o 
  -8  -1   4        1.71        2.30      0.92 o 
  -7  -1   4        1.41        2.03      0.33 o 
  -6  -1   4       18.99       18.74      0.41 o 
  -5  -1   4       31.80       29.31      0.87 o 
  -4  -1   4      498.33      564.25      8.02 o 
  -3  -1   4        0.81        1.63      0.31 o 
  -2  -1   4      201.25      224.77      3.78 o 
  -1  -1   4       32.23       35.77      1.26 o 
   0  -1   4      770.02      792.33     22.73 o 
   1  -1   4       34.05       35.55      1.86 o 
   2  -1   4      621.81      631.56     19.11 o 
   3  -1   4       16.51       13.28      0.42 o 
   4  -1   4       36.79       36.14      0.94 o 
   5  -1   4        0.03       -0.04      0.43 o 
   6  -1   4        1.35        3.42      1.99 o 
   7  -1   4        4.66        5.14      2.53 o 
  -9   0   4        0.57       -0.03      0.55 o 
  -8   0   4        0.92        0.49      0.48 o 
  -7   0   4        8.04        7.42      0.76 o 
  -6   0   4        0.19        0.59      0.26 o 
  -5   0   4       15.96       15.04      0.50 o 
  -4   0   4      160.17      174.56      7.28 o 
  -3   0   4       95.09      100.41      1.45 o 
  -2   0   4        0.09        0.52      0.20 o 
  -1   0   4      188.98      194.71      4.17 o 
   0   0   4      164.29      162.98      6.51 o 
   1   0   4        3.05        4.16      0.33 o 
   2   0   4        2.77        3.04      0.39 o 
   3   0   4       43.90       41.93      1.33 o 
   4   0   4       23.81       22.43      0.92 o 
   5   0   4        2.85        2.44      0.35 o 
   6   0   4        6.40        6.55      0.72 o 
  -9   1   4       10.03        9.62      0.98 o 
  -8   1   4        4.28        3.53      0.75 o 
  -7   1   4        0.58        0.40      0.52 o 
  -6   1   4      110.44      107.52      1.34 o 
  -5   1   4       15.86       16.91      0.60 o 
  -4   1   4      515.47      611.52      7.89 o 
  -3   1   4      524.38      536.97      6.99 o 
  -2   1   4      372.37      362.41      4.76 o 
  -1   1   4      127.15      144.87      4.01 o 
   0   1   4       67.75       64.06      1.68 o 
   1   1   4      143.81      132.92      4.06 o 
   2   1   4       24.08       23.72      1.34 o 
   3   1   4       19.16       19.24      0.98 o 
   4   1   4        2.60        2.60      0.42 o 
   5   1   4       20.98       21.07      0.63 o 
   6   1   4        1.04       -1.27      0.94 o 
 -10   2   4       22.32       21.48      1.05 o 
  -9   2   4        6.99        7.58      1.08 o 
  -8   2   4       15.59       14.51      0.61 o 
  -7   2   4        0.99       -0.13      0.27 o 
  -6   2   4       10.54       10.45      0.52 o 
  -5   2   4        9.97       17.18      0.51 o 
  -4   2   4       15.60       19.01      1.10 o 
  -3   2   4       43.77       43.26      0.79 o 
  -2   2   4      488.97      471.81      9.72 o 
  -1   2   4      157.80      159.85      2.25 o 
   0   2   4      154.88      159.11      4.66 o 
   1   2   4      199.91      201.78      5.94 o 
   2   2   4       89.13       87.14      4.32 o 
   3   2   4      100.78       99.93      3.40 o 
   4   2   4        0.02        0.12      0.41 o 
   5   2   4        3.44        3.78      1.13 o 
 -10   3   4        0.82        0.74      0.60 o 
  -9   3   4        9.03        9.78      0.69 o 
  -8   3   4      127.87      123.45      2.19 o 
  -7   3   4       16.09       16.28      0.51 o 
  -6   3   4        7.47        7.46      0.64 o 
  -5   3   4        9.80       11.72      0.85 o 
  -4   3   4      193.78      201.22      2.84 o 
  -3   3   4      268.03      291.62      3.94 o 
  -2   3   4      283.77      295.02      3.97 o 
  -1   3   4        2.65        2.46      0.27 o 
   0   3   4        0.13        1.15      0.29 o 
   1   3   4       97.59       95.49      2.18 o 
   2   3   4       22.51       21.86      1.03 o 
   3   3   4       58.93       54.76      2.23 o 
   4   3   4        3.86        4.38      0.40 o 
   5   3   4        0.05       -0.16      0.92 o 
 -10   4   4        1.00        0.77      1.01 o 
  -9   4   4        0.00       -0.78      0.52 o 
  -8   4   4       61.58       64.65      1.71 o 
  -7   4   4       35.02       33.02      1.33 o 
  -6   4   4        4.03        3.82      0.68 o 
  -5   4   4      235.76      261.97      3.66 o 
  -4   4   4       14.39       18.69      0.54 o 
  -3   4   4       11.70        8.32      0.94 o 
  -2   4   4        0.18        0.72      0.29 o 
  -1   4   4       24.33       25.83      0.60 o 
   0   4   4        5.94        7.30      0.85 o 
   1   4   4        6.20        6.74      0.37 o 
   2   4   4       23.10       20.65      1.04 o 
   3   4   4        1.04        1.26      1.13 o 
   4   4   4        3.86        5.11      1.56 o 
 -10   5   4        3.77        5.35      3.09 o 
  -9   5   4        5.97        8.10      1.17 o 
  -8   5   4       74.14       66.99      1.45 o 
  -7   5   4        2.26        3.99      0.81 o 
  -6   5   4        0.12        0.49      0.37 o 
  -5   5   4        1.31        3.30      0.41 o 
  -4   5   4        5.37        6.12      0.34 o 
  -3   5   4      215.81      222.23      3.14 o 
  -2   5   4      242.96      244.22      3.41 o 
  -1   5   4       58.22       59.02      1.96 o 
   0   5   4        4.18        3.80      1.12 o 
   1   5   4      112.62      108.52      4.09 o 
   2   5   4       20.81       22.51      0.93 o 
   3   5   4       45.75       51.67      3.57 o 
  -9   6   4       96.66       93.17      2.46 o 
  -8   6   4        0.39       -0.30      0.77 o 
  -7   6   4        0.16        0.81      0.60 o 
  -6   6   4        0.59       -0.42      0.44 o 
  -5   6   4       45.06       53.92      1.41 o 
  -4   6   4        5.12        4.78      0.57 o 
  -3   6   4       54.01       55.04      1.70 o 
  -2   6   4        3.22        2.51      0.82 o 
  -1   6   4       13.84       12.98      0.73 o 
   0   6   4        3.42        1.90      0.49 o 
   2   6   4        0.05        1.42      0.58 o 
  -9   7   4        2.18        2.95      1.45 o 
  -8   7   4        7.88        7.96      1.47 o 
  -7   7   4        3.22        1.36      0.48 o 
  -6   7   4        7.04        4.82      0.45 o 
  -5   7   4        8.82       10.05      0.78 o 
  -4   7   4        2.38        2.09      0.55 o 
  -3   7   4      101.92       96.61      3.08 o 
  -2   7   4        0.33        1.03      1.46 o 
  -1   7   4        7.65        7.92      0.86 o 
   0   7   4        1.67        5.61      0.95 o 
   1   7   4        1.36       -1.18      0.79 o 
  -8   8   4        8.80        9.73      1.31 o 
  -7   8   4        8.04        7.88      0.84 o 
  -6   8   4        1.22        3.39      0.66 o 
  -5   8   4        4.01        5.14      1.41 o 
  -4   8   4       98.52       91.29      9.75 o 
  -3   8   4       53.02       50.40      2.49 o 
  -2   8   4       15.76       13.81      0.78 o 
  -1   8   4        3.95        5.43      2.43 o 
  -6   9   4        0.10        2.47      1.04 o 
  -5   9   4        3.54        7.60      2.62 o 
  -3   9   4       10.35        9.29      1.18 o 
   1 -11   5        7.42        6.23      0.69 o 
   2 -11   5        6.83        7.41      0.83 o 
   3 -11   5       24.33       21.37      1.29 o 
   4 -11   5       80.70       71.92      2.80 o 
  -1 -10   5       46.01       49.97      2.15 o 
   0 -10   5       12.86       13.43      2.13 o 
   1 -10   5        7.63        7.55      0.74 o 
   2 -10   5       21.51       20.83      1.21 o 
   3 -10   5        0.00       -0.48      0.53 o 
   4 -10   5       32.86       24.04      3.62 o 
   5 -10   5        4.31        4.18      0.97 o 
   6 -10   5        4.40        4.41      1.09 o 
  -3  -9   5        9.41       13.03      1.30 o 
  -2  -9   5       45.91       51.27      2.31 o 
  -1  -9   5        0.85        0.56      0.57 o 
   0  -9   5       10.54       11.73      1.47 o 
   1  -9   5        0.34        0.85      0.34 o 
   2  -9   5        8.16        8.22      0.45 o 
   3  -9   5        0.54        1.86      0.81 o 
   4  -9   5      111.27      101.82      7.50 o 
   5  -9   5        0.08        0.50      0.59 o 
   6  -9   5        5.68        8.76      1.49 o 
  -4  -8   5       14.88       20.16      1.56 o 
  -3  -8   5        2.79        2.99      0.85 o 
  -2  -8   5       29.36       32.92      4.52 o 
  -1  -8   5       63.36       66.06      3.70 o 
   0  -8   5        3.84        3.46      0.21 o 
   1  -8   5        6.11        5.41      0.36 o 
   2  -8   5        5.16        4.66      0.30 o 
   3  -8   5      186.25      180.09      7.95 o 
   4  -8   5       58.63       56.04      4.34 o 
   5  -8   5       78.36       71.27      5.34 o 
   6  -8   5       10.22        8.70      0.80 o 
   7  -8   5       17.44       19.50      3.14 o 
  -5  -7   5        0.00        1.47      0.99 o 
  -4  -7   5       14.09       15.48      1.31 o 
  -3  -7   5        0.11       -1.10      0.73 o 
  -2  -7   5      252.70      254.09     19.09 o 
  -1  -7   5        0.37        1.09      0.29 o 
   0  -7   5       15.03       16.05      0.62 o 
   1  -7   5        1.06        0.71      0.22 o 
   2  -7   5        7.37        6.62      0.62 o 
   3  -7   5       76.12       70.57      3.87 o 
   4  -7   5        5.61        4.50      0.55 o 
   5  -7   5        2.64        2.43      0.48 o 
   6  -7   5        7.64        6.00      0.52 o 
   7  -7   5        0.14       -0.38      1.02 o 
  -6  -6   5       27.38       30.36      1.94 o 
  -5  -6   5        0.00       -1.27      0.85 o 
  -4  -6   5        8.80        8.81      1.60 o 
  -3  -6   5      123.57      119.74      8.68 o 
  -2  -6   5       74.98       74.19      3.14 o 
  -1  -6   5        5.58        6.24      0.35 o 
   0  -6   5       75.79       72.72      2.63 o 
   1  -6   5       40.56       38.97      1.45 o 
   2  -6   5       17.84       16.11      0.71 o 
   3  -6   5      316.69      312.07     10.59 o 
   4  -6   5      101.61       99.90      4.43 o 
   5  -6   5       38.75       36.83      0.93 o 
   6  -6   5        7.76        6.50      0.85 o 
   7  -6   5        4.59        8.73      1.12 o 
  -7  -5   5       13.42       16.64      1.35 o 
  -6  -5   5       84.02       92.49      3.48 o 
  -5  -5   5        0.54        1.14      0.62 o 
  -4  -5   5       25.31       23.16      1.18 o 
  -3  -5   5       67.75       68.54      2.86 o 
  -2  -5   5      178.40      174.17      3.75 o 
  -1  -5   5        0.85        0.53      0.17 o 
   0  -5   5      104.57      111.41      2.76 o 
   1  -5   5      221.07      216.81      6.33 o 
   2  -5   5       13.23       13.89      0.53 o 
   3  -5   5      818.09      841.19     23.65 o 
   4  -5   5       17.31       17.66      0.88 o 
   5  -5   5       16.34       14.89      0.96 o 
   6  -5   5        2.68        5.21      0.63 o 
   7  -5   5        0.77        0.41      0.59 o 
  -7  -4   5        7.86        7.70      2.28 o 
  -6  -4   5       34.28       36.80      8.80 o 
  -5  -4   5       68.36       71.52      5.61 o 
  -4  -4   5        0.64        1.56      0.29 o 
  -3  -4   5      374.30      362.93     10.01 o 
  -2  -4   5       10.46       12.04      0.40 o 
  -1  -4   5      177.91      194.02      3.65 o 
   0  -4   5      202.42      205.40      5.65 o 
   1  -4   5       43.13       39.44      0.83 o 
   2  -4   5       70.71       75.59      2.71 o 
   3  -4   5      253.81      265.64      6.24 o 
   4  -4   5       16.65       16.96      0.88 o 
   5  -4   5        0.02        0.89      0.34 o 
   6  -4   5       22.31       22.07      0.71 o 
   7  -4   5        1.39        2.09      1.78 o 
  -8  -3   5        0.47        1.40      0.72 o 
  -7  -3   5        4.80        5.31      0.41 o 
  -6  -3   5      103.46       83.55      2.38 o 
  -5  -3   5       18.13       19.06      0.84 o 
  -4  -3   5       13.49       15.16      0.54 o 
  -3  -3   5       38.64       41.38      0.58 o 
  -2  -3   5      329.82      320.17      5.01 o 
  -1  -3   5      487.12      508.16      7.92 o 
   0  -3   5       80.56       81.51      2.41 o 
   1  -3   5       41.40       35.44      1.28 o 
   2  -3   5      164.63      181.29      5.83 o 
   3  -3   5      653.59      643.98     15.98 o 
   4  -3   5       17.27       21.39      1.43 o 
   5  -3   5       42.44       34.37      1.18 o 
   6  -3   5        3.70        6.57      1.25 o 
   7  -3   5        0.65        0.23      0.84 o 
  -9  -2   5       10.42        1.18      1.05 o 
  -8  -2   5       23.34       20.18      0.96 o 
  -7  -2   5       40.75       30.01      0.65 o 
  -6  -2   5       12.95       10.50      0.43 o 
  -5  -2   5       95.31       96.98      1.46 o 
  -4  -2   5       19.02       21.51      0.43 o 
  -3  -2   5       46.77       40.93      1.84 o 
  -2  -2   5      123.40      115.33      1.65 o 
  -1  -2   5     1737.46     1750.70     46.62 o 
   1  -2   5        0.02        0.17      0.22 o 
   2  -2   5      114.11      102.96      3.86 o 
   3  -2   5        0.31        0.90      0.83 o 
   4  -2   5       18.47       17.47      0.56 o 
   5  -2   5        0.82        3.64      0.95 o 
   6  -2   5        4.20        4.79      1.44 o 
   7  -2   5       22.08       26.73      2.55 o 
  -9  -1   5        1.67        1.64      0.85 o 
  -8  -1   5       30.30       29.16      1.46 o 
  -7  -1   5       29.35       31.79      1.16 o 
  -6  -1   5       64.58       57.40      1.41 o 
  -5  -1   5        8.48        6.72      0.51 o 
  -4  -1   5       40.83       46.83      0.73 o 
  -3  -1   5       42.47       37.94      0.68 o 
  -2  -1   5      196.38      198.48      3.82 o 
  -1  -1   5      676.49      763.53      9.78 o 
   0  -1   5       14.64       17.23      0.72 o 
   1  -1   5       12.40       13.68      0.46 o 
   2  -1   5       18.73       16.94      0.50 o 
   3  -1   5       80.42       83.08      2.23 o 
   4  -1   5      240.80      237.52      8.37 o 
   5  -1   5      115.36      111.18      3.45 o 
   6  -1   5        4.22        6.04      0.86 o 
  -9   0   5        3.53        2.15      0.55 o 
  -8   0   5       29.75       27.27      1.01 o 
  -7   0   5      123.23      102.11      2.63 o 
  -6   0   5        7.83       11.25      0.68 o 
  -5   0   5        5.11        2.53      0.24 o 
  -4   0   5       20.59       22.34      0.67 o 
  -3   0   5       45.78       41.96      1.59 o 
  -2   0   5      303.58      281.86     11.81 o 
  -1   0   5      408.75      409.16      6.20 o 
   0   0   5       81.60       76.59      1.94 o 
   1   0   5       19.01       14.91      0.44 o 
   2   0   5       29.25       24.38      1.01 o 
   3   0   5       46.81       42.12      1.63 o 
   4   0   5       90.63       83.92      3.92 o 
   5   0   5        5.43        7.33      0.48 o 
   6   0   5        7.98        8.88      2.17 o 
  -9   1   5        1.33        2.55      0.46 o 
  -8   1   5        0.36       -0.02      0.63 o 
  -7   1   5       16.56       16.88      1.08 o 
  -6   1   5       85.58       96.46      2.07 o 
  -5   1   5      207.41      248.71      5.32 o 
  -4   1   5       18.61       19.53      1.63 o 
  -3   1   5      303.54      307.82      4.12 o 
  -2   1   5        0.88        0.49      0.58 o 
  -1   1   5      540.64      573.79     14.58 o 
   0   1   5       13.91       11.61      0.97 o 
   1   1   5      145.78      149.67      3.27 o 
   2   1   5        4.46        5.15      0.40 o 
   3   1   5       16.01       13.93      0.62 o 
   4   1   5      113.83      109.12      5.62 o 
   5   1   5        6.95        8.48      0.77 o 
 -10   2   5        1.45       -0.32      0.99 o 
  -9   2   5       12.12       11.35      1.14 o 
  -8   2   5       71.32       70.08      1.84 o 
  -7   2   5      180.94      173.47      5.22 o 
  -6   2   5        0.58        0.22      0.43 o 
  -5   2   5      193.75      193.73      3.33 o 
  -4   2   5       19.47       19.18      0.98 o 
  -3   2   5        0.57        0.89      0.38 o 
  -2   2   5      155.92      161.88      5.59 o 
  -1   2   5       44.94       42.37      1.33 o 
   0   2   5      160.53      150.34      5.61 o 
   1   2   5        2.02        1.37      0.47 o 
   2   2   5       50.11       46.25      2.12 o 
   3   2   5        8.77        8.71      0.85 o 
   4   2   5       40.61       38.13      2.13 o 
   5   2   5        3.86        3.08      1.56 o 
 -10   3   5        5.38        7.24      1.09 o 
  -9   3   5        1.28        0.39      0.30 o 
  -8   3   5        7.16        7.55      0.58 o 
  -7   3   5       29.75       30.29      0.61 o 
  -6   3   5       83.58       78.34      3.09 o 
  -5   3   5      119.62      136.02      2.07 o 
  -4   3   5       26.26       30.54      1.82 o 
  -3   3   5       21.63       22.10      0.86 o 
  -2   3   5       11.52       10.88      0.43 o 
  -1   3   5       23.52       22.95      0.57 o 
   0   3   5       28.86       26.80      0.63 o 
   1   3   5      101.50       98.62      2.43 o 
   2   3   5       21.05       23.77      1.12 o 
   3   3   5        3.39        4.62      0.39 o 
   4   3   5       17.63       19.85      2.21 o 
 -10   4   5        1.89        2.78      1.83 o 
  -9   4   5        0.00       -0.86      0.57 o 
  -8   4   5        0.51        0.26      0.29 o 
  -7   4   5       18.12       16.06      1.07 o 
  -6   4   5        0.12        0.19      0.45 o 
  -5   4   5        0.18        1.29      1.09 o 
  -4   4   5       20.20       21.39      0.86 o 
  -3   4   5      169.78      167.59      3.60 o 
  -2   4   5      215.36      214.57      4.54 o 
  -1   4   5        0.00        0.45      0.31 o 
   0   4   5       12.57       12.39      0.48 o 
   1   4   5        0.64        0.76      0.51 o 
   2   4   5        6.41        5.95      0.44 o 
   3   4   5        8.82       11.94      3.01 o 
  -9   5   5        0.12        1.37      1.13 o 
  -8   5   5        2.06        0.35      0.81 o 
  -7   5   5        1.20        1.79      0.34 o 
  -6   5   5       15.50       16.29      0.61 o 
  -5   5   5       97.42       92.26      2.37 o 
  -4   5   5       10.89       12.50      1.39 o 
  -3   5   5        1.04        1.63      0.84 o 
  -2   5   5      110.39      111.60      2.57 o 
  -1   5   5       12.19       12.43      0.45 o 
   0   5   5        3.21        4.40      0.58 o 
   1   5   5        0.56        0.48      2.14 o 
   2   5   5        0.09        1.09      0.56 o 
  -9   6   5        0.26        0.91      1.09 o 
  -8   6   5       16.53       17.67      2.24 o 
  -7   6   5        5.82        3.53      0.53 o 
  -6   6   5        2.76        2.17      0.86 o 
  -5   6   5       16.05       16.88      1.80 o 
  -4   6   5        0.10        3.47      1.23 o 
  -3   6   5       26.26       25.26      1.22 o 
  -2   6   5       18.07       16.96      1.16 o 
  -1   6   5        6.55        7.07      0.78 o 
   0   6   5        7.78        7.25      1.42 o 
   1   6   5       19.37       20.95      0.97 o 
  -8   7   5        9.79        9.66      0.93 o 
  -7   7   5        1.49        2.27      0.56 o 
  -6   7   5        3.65        7.30      1.14 o 
  -5   7   5        0.00        0.38      0.64 o 
  -4   7   5        1.07        0.30      0.49 o 
  -3   7   5        5.21        5.83      0.76 o 
  -2   7   5        3.44        4.00      0.83 o 
   0   7   5        3.95        2.21      0.60 o 
  -7   8   5       12.41       14.42      0.92 o 
  -6   8   5       16.58       14.00      2.70 o 
  -5   8   5       25.24       29.02      1.25 o 
  -4   8   5        0.89        1.38      1.36 o 
  -3   8   5       15.93       14.77      2.85 o 
  -2   8   5        8.18        7.24      1.31 o 
   1 -11   6        1.22        0.28      0.60 o 
   2 -11   6        7.64        6.09      0.83 o 
   3 -11   6       25.38       23.22      1.49 o 
   0 -10   6       37.41       32.93      1.32 o 
   1 -10   6        0.13        0.40      0.47 o 
   2 -10   6       24.40       24.54      1.01 o 
   3 -10   6        1.11        1.33      0.82 o 
   4 -10   6        1.31       -0.37      0.94 o 
   5 -10   6        1.69       -1.24      0.83 o 
  -3  -9   6        6.52        7.67      0.95 o 
  -2  -9   6       56.65       70.82      2.78 o 
  -1  -9   6        7.77        7.25      0.49 o 
   0  -9   6        1.89        1.30      0.70 o 
   1  -9   6       10.61       10.47      0.50 o 
   2  -9   6       16.42       15.79      1.40 o 
   3  -9   6      167.71      160.80     10.55 o 
   4  -9   6       25.72       26.65      0.91 o 
   5  -9   6        1.71        1.35      1.72 o 
   6  -9   6        8.39        4.73      0.81 o 
  -4  -8   6       18.57       28.22      1.66 o 
  -3  -8   6       60.64       75.42      2.93 o 
  -2  -8   6       21.12       21.09      1.30 o 
  -1  -8   6        5.76        6.15      0.39 o 
   0  -8   6       11.93       12.10      0.37 o 
   1  -8   6       14.10       13.86      1.12 o 
   2  -8   6       45.96       44.58      2.68 o 
   3  -8   6       39.88       38.17      2.70 o 
   4  -8   6        0.00        0.40      0.42 o 
   5  -8   6       40.01       40.42      3.95 o 
   6  -8   6        0.61        2.32      0.71 o 
  -5  -7   6        0.06        3.27      1.04 o 
  -4  -7   6        8.78       16.79      1.37 o 
  -3  -7   6      122.05      119.36      9.52 o 
  -2  -7   6        0.05       -0.19      0.31 o 
  -1  -7   6        3.33        4.30      0.70 o 
   0  -7   6        4.21        4.45      0.45 o 
   1  -7   6        3.99        4.95      0.31 o 
   2  -7   6       27.23       25.33      1.55 o 
   3  -7   6      547.00      539.53     17.34 o 
   4  -7   6       70.23       68.44      4.49 o 
   5  -7   6        0.63       -0.50      0.89 o 
   6  -7   6        5.66        9.21      0.77 o 
  -4  -6   6        1.81        1.41      0.83 o 
  -3  -6   6      165.23      157.42      3.90 o 
  -2  -6   6       38.55       39.08      1.19 o 
  -1  -6   6       16.62       14.14      0.88 o 
   0  -6   6       15.38       17.40      0.38 o 
   1  -6   6        5.80        5.83      0.45 o 
   2  -6   6       22.55       23.12      0.98 o 
   3  -6   6       41.31       44.65      0.90 o 
   4  -6   6        1.87        2.30      0.81 o 
   5  -6   6       56.11       55.51      3.21 o 
   6  -6   6        6.74       12.96      0.69 o 
   7  -6   6        4.40        3.81      0.57 o 
  -6  -5   6       54.89       42.32      2.02 o 
  -5  -5   6        3.49        4.26      0.94 o 
  -4  -5   6        0.03        1.12      0.56 o 
  -3  -5   6      338.57      324.78      6.02 o 
  -2  -5   6        3.50        4.40      0.20 o 
  -1  -5   6        0.62        0.30      0.20 o 
   0  -5   6       62.05       60.73      1.96 o 
   1  -5   6       43.48       44.62      1.67 o 
   2  -5   6       29.89       30.82      1.51 o 
   3  -5   6       72.81       70.69      1.31 o 
   4  -5   6        6.47        9.10      1.07 o 
   5  -5   6        7.14        8.29      1.30 o 
   6  -5   6        0.70        2.02      2.51 o 
   7  -5   6       20.09       24.62      0.95 o 
  -8  -4   6        0.00       -0.86      1.10 o 
  -7  -4   6       31.47       24.04      1.65 o 
  -6  -4   6       57.80       52.21      2.30 o 
  -5  -4   6        1.00        1.03      0.35 o 
  -4  -4   6        9.47        8.89      0.42 o 
  -3  -4   6       24.42       25.23      1.04 o 
  -2  -4   6       40.03       38.77      1.05 o 
  -1  -4   6      110.95      105.77      5.73 o 
   0  -4   6       15.22       12.34      1.00 o 
   1  -4   6        0.77        0.88      0.36 o 
   2  -4   6      739.49      737.91     23.27 o 
   3  -4   6       73.72       76.57      2.38 o 
   4  -4   6        9.98        9.53      0.60 o 
   5  -4   6       11.98       14.53      0.80 o 
   6  -4   6        1.04        0.59      0.61 o 
  -8  -3   6        3.80        4.00      1.26 o 
  -7  -3   6        0.98        0.43      0.48 o 
  -6  -3   6       45.76       43.18      0.96 o 
  -5  -3   6       14.72       12.34      0.59 o 
  -4  -3   6       28.93       31.71      0.58 o 
  -3  -3   6      344.31      330.73      6.57 o 
  -2  -3   6       78.54       82.69      2.79 o 
  -1  -3   6       87.53       73.08      2.03 o 
   0  -3   6       31.36       32.46      1.55 o 
   1  -3   6       42.35       48.50      0.77 o 
   2  -3   6      181.62      193.95      4.71 o 
   3  -3   6       37.64       34.05      0.97 o 
   4  -3   6       11.99       11.06      0.83 o 
   5  -3   6        5.02        4.67      0.56 o 
   6  -3   6        0.23       -1.43      0.95 o 
  -9  -2   6        0.33        0.46      0.75 o 
  -8  -2   6        6.61        7.99      1.54 o 
  -7  -2   6       23.21       19.28      0.99 o 
  -6  -2   6        7.24        7.46      0.37 o 
  -5  -2   6        1.32        0.44      0.26 o 
  -4  -2   6      321.28      309.07      7.17 o 
  -3  -2   6        0.00        0.15      0.21 o 
  -2  -2   6       99.97      110.35      3.46 o 
  -1  -2   6       90.03       98.69      1.64 o 
   0  -2   6       35.03       28.39      0.87 o 
   1  -2   6      103.37       91.87      3.80 o 
   2  -2   6      451.44      436.60     13.60 o 
   3  -2   6        2.59        2.50      0.48 o 
   4  -2   6       11.35       13.56      0.61 o 
   5  -2   6        3.07        4.19      1.17 o 
   6  -2   6        0.63        2.00      1.14 o 
  -9  -1   6        0.02       -0.06      0.79 o 
  -8  -1   6        4.24        5.10      0.76 o 
  -7  -1   6       82.28       71.22      1.24 o 
  -6  -1   6       60.52       57.29      1.47 o 
  -5  -1   6      217.00      223.66      5.23 o 
  -4  -1   6        1.28        1.27      0.37 o 
  -3  -1   6        3.09        3.68      0.34 o 
  -2  -1   6        3.28        2.72      0.33 o 
  -1  -1   6        0.62        2.07      0.60 o 
   0  -1   6       24.51       22.46      0.72 o 
   1  -1   6      177.75      178.97      5.72 o 
   2  -1   6      437.59      435.44      9.19 o 
   3  -1   6       50.76       49.31      2.08 o 
   4  -1   6        3.56        5.43      0.94 o 
   5  -1   6        5.21        5.78      0.61 o 
   6  -1   6        0.05        2.57      1.02 o 
  -9   0   6        0.14        0.82      0.84 o 
  -8   0   6        0.29        1.63      1.66 o 
  -7   0   6       16.03       16.54      0.58 o 
  -6   0   6       27.02       28.92      0.61 o 
  -5   0   6       26.60       30.57      2.23 o 
  -4   0   6      114.16      110.11      4.22 o 
  -3   0   6      159.05      152.22      6.09 o 
  -2   0   6       85.39      102.71      2.51 o 
  -1   0   6       32.16       32.93      0.70 o 
   0   0   6      157.56      136.58      5.02 o 
   1   0   6       14.64       11.13      0.72 o 
   2   0   6       71.08       68.31      1.23 o 
   3   0   6       62.69       56.57      2.32 o 
   4   0   6        0.55        0.84      1.25 o 
   5   0   6        1.49        6.07      1.00 o 
  -9   1   6       13.36       12.35      1.14 o 
  -8   1   6        7.20        5.76      0.54 o 
  -7   1   6      114.92      121.03      2.14 o 
  -6   1   6        1.13        1.10      0.49 o 
  -5   1   6       90.75       92.94      1.71 o 
  -4   1   6        0.23        0.75      0.28 o 
  -3   1   6       24.35       22.97      0.57 o 
  -2   1   6      141.81      149.37      2.19 o 
  -1   1   6       43.28       46.48      3.25 o 
   0   1   6       12.92       12.36      1.22 o 
   1   1   6        4.01        4.45      0.49 o 
   2   1   6       18.48       17.67      0.56 o 
   3   1   6        1.28        1.18      0.29 o 
   4   1   6        1.02        1.93      1.77 o 
   5   1   6        0.52       -0.22      0.62 o 
  -9   2   6        2.45        0.39      2.08 o 
  -8   2   6        3.64        4.50      0.63 o 
  -7   2   6      115.36      115.80      2.14 o 
  -6   2   6       14.15       12.11      0.74 o 
  -5   2   6       12.89       12.82      0.87 o 
  -4   2   6       10.45       11.89      0.69 o 
  -3   2   6        2.15        1.31      0.27 o 
  -2   2   6       62.61       63.41      1.44 o 
  -1   2   6       27.96       29.89      0.69 o 
   0   2   6       14.39       15.70      0.86 o 
   1   2   6        0.59        0.85      0.68 o 
   2   2   6       82.91       77.29      3.72 o 
   3   2   6       11.17       12.84      1.40 o 
   4   2   6        0.09        1.27      0.62 o 
  -9   3   6        0.17       -0.75      0.86 o 
  -8   3   6        0.00        1.88      1.36 o 
  -7   3   6       38.04       39.26      1.44 o 
  -6   3   6        1.62        2.51      0.84 o 
  -5   3   6       45.84       43.05      0.93 o 
  -4   3   6        0.86        0.05      1.21 o 
  -3   3   6        0.24       -0.01      0.26 o 
  -2   3   6       43.91       46.28      0.93 o 
  -1   3   6       18.47       19.75      1.08 o 
   0   3   6        7.68        8.33      0.44 o 
   1   3   6       61.87       59.31      3.04 o 
   2   3   6        0.51       -0.06      0.43 o 
   3   3   6       39.81       46.09      1.95 o 
  -9   4   6       14.58       17.17      1.02 o 
  -8   4   6       20.65       20.85      1.61 o 
  -7   4   6       32.84       32.51      1.59 o 
  -6   4   6       36.93       37.06      2.16 o 
  -5   4   6        1.76        1.30      0.57 o 
  -4   4   6        7.79        7.83      0.44 o 
  -3   4   6        1.86        0.73      0.44 o 
  -2   4   6       24.55       25.20      0.82 o 
  -1   4   6        0.00        0.23      0.39 o 
   0   4   6        2.34        1.62      0.74 o 
   1   4   6        9.36        8.73      1.13 o 
   2   4   6       51.89       57.03      1.68 o 
  -9   5   6       27.64       26.98      1.28 o 
  -8   5   6        0.05       -0.92      0.85 o 
  -7   5   6       17.37       14.88      1.19 o 
  -6   5   6       20.82       21.29      1.74 o 
  -5   5   6        2.88        2.42      0.49 o 
  -4   5   6        0.20       -0.01      0.44 o 
  -3   5   6        3.01        4.58      0.47 o 
  -2   5   6       68.41       65.88      3.57 o 
  -1   5   6        4.65        5.53      0.50 o 
   0   5   6       52.44       55.31      3.04 o 
   1   5   6       17.52       22.27      1.01 o 
  -9   6   6       11.13       13.30      3.14 o 
  -8   6   6       28.49       30.96      2.96 o 
  -7   6   6       20.04       18.31      1.01 o 
  -6   6   6       40.87       38.74      1.43 o 
  -5   6   6       31.61       31.85      3.29 o 
  -4   6   6        1.13        0.05      0.57 o 
  -3   6   6        1.59        2.02      0.59 o 
  -2   6   6        5.16        6.43      1.21 o 
  -1   6   6        0.45        2.05      0.54 o 
   0   6   6        0.12       -0.12      0.71 o 
  -8   7   6        6.76       10.81      1.00 o 
  -7   7   6        3.09        2.06      0.70 o 
  -6   7   6       13.76       12.39      0.82 o 
  -5   7   6        2.34        3.49      2.13 o 
  -4   7   6       50.74       53.40      1.76 o 
  -3   7   6        0.08       -0.48      0.57 o 
  -2   7   6        0.75        1.67      2.56 o 
  -5   8   6        1.72        0.50      0.67 o 
  -1 -10   7        0.65        0.48      0.37 o 
   0 -10   7        3.37        3.43      1.68 o 
   1 -10   7        0.24        2.51      0.96 o 
   2 -10   7        0.09        0.53      0.70 o 
   3 -10   7        2.56        2.83      0.60 o 
   4 -10   7        0.38       -0.12      0.99 o 
  -2  -9   7        0.53        0.96      1.00 o 
  -1  -9   7       13.26       12.52      0.44 o 
   0  -9   7       37.28       33.45      1.39 o 
   1  -9   7       51.88       49.36      4.54 o 
   2  -9   7        4.17        3.52      0.62 o 
   3  -9   7        0.29       -0.85      0.56 o 
   4  -9   7        0.73        0.57      0.88 o 
   5  -9   7        0.37        0.85      0.71 o 
  -3  -8   7       29.77       21.21      1.62 o 
  -2  -8   7        4.03        3.36      0.24 o 
  -1  -8   7       20.50       17.36      0.69 o 
   0  -8   7        2.00        2.83      1.16 o 
   1  -8   7       17.33       17.86      0.72 o 
   2  -8   7        4.37        3.31      0.96 o 
   3  -8   7        1.10        2.15      0.58 o 
   4  -8   7        0.22        1.47      0.45 o 
   5  -8   7        1.59        3.63      2.04 o 
   6  -8   7        1.87        1.34      0.65 o 
  -4  -7   7        7.47        5.31      1.10 o 
  -3  -7   7       88.43       83.47      1.83 o 
  -2  -7   7       17.60       18.12      0.99 o 
  -1  -7   7        4.69        3.51      0.26 o 
   0  -7   7      117.27      110.04      2.64 o 
   1  -7   7       23.20       25.05      0.62 o 
   2  -7   7      140.36      142.85      4.97 o 
   3  -7   7        3.78        3.45      1.21 o 
   4  -7   7       41.68       43.19      2.84 o 
   5  -7   7        0.16       -0.42      1.05 o 
   6  -7   7       35.31       45.41      2.40 o 
  -5  -6   7        0.32        0.82      0.85 o 
  -4  -6   7       32.18       29.64      1.69 o 
  -3  -6   7      174.29      175.24      4.26 o 
  -2  -6   7       18.43       20.04      0.82 o 
  -1  -6   7       17.37       20.38      0.62 o 
   0  -6   7       35.43       32.72      0.99 o 
   1  -6   7       14.53       15.03      0.49 o 
   2  -6   7        2.66        3.38      0.58 o 
   3  -6   7       21.69       24.67      1.14 o 
   4  -6   7        3.44        3.30      0.49 o 
   5  -6   7        1.37        2.46      0.64 o 
   6  -6   7       16.32       24.35      1.22 o 
  -7  -5   7        5.52        4.54      1.23 o 
  -6  -5   7        4.60        3.87      1.37 o 
  -5  -5   7        5.95        5.66      0.62 o 
  -4  -5   7       87.35       82.99      1.77 o 
  -3  -5   7       23.67       26.68      0.95 o 
  -2  -5   7        0.25        0.28      0.20 o 
  -1  -5   7        4.85        4.43      0.40 o 
   0  -5   7        7.72        5.82      0.88 o 
   1  -5   7       21.95       21.20      1.41 o 
   2  -5   7      505.99      504.50     17.75 o 
   3  -5   7        5.09        3.93      0.39 o 
   4  -5   7       12.13       14.09      1.34 o 
   5  -5   7        9.81       13.88      2.35 o 
   6  -5   7        3.25        5.90      1.58 o 
  -8  -4   7        2.85        2.63      1.20 o 
  -7  -4   7       15.00       10.22      1.17 o 
  -6  -4   7        0.72       -0.10      0.30 o 
  -5  -4   7        1.11        1.49      0.69 o 
  -4  -4   7      312.76      311.33     11.91 o 
  -3  -4   7      165.12      164.91      2.38 o 
  -2  -4   7      108.94      108.56      4.20 o 
  -1  -4   7      104.58       98.18      3.97 o 
   0  -4   7       18.44       16.84      1.23 o 
   1  -4   7       34.99       37.30      0.83 o 
   2  -4   7      195.93      207.39      6.94 o 
   3  -4   7       30.57       33.97      0.83 o 
   4  -4   7        8.89       12.60      0.67 o 
   5  -4   7       25.92       32.62      2.44 o 
   6  -4   7        1.08        2.09      0.84 o 
  -8  -3   7        2.32        2.28      0.47 o 
  -7  -3   7        0.96       -0.04      0.28 o 
  -6  -3   7       23.73       24.32      0.68 o 
  -5  -3   7        7.33        7.81      0.35 o 
  -4  -3   7      392.41      398.34      7.40 o 
  -3  -3   7        5.99        7.16      0.33 o 
  -2  -3   7        4.72        5.48      0.56 o 
  -1  -3   7       35.22       41.28      1.06 o 
   0  -3   7       25.32       27.45      0.66 o 
   1  -3   7       17.48       15.93      1.13 o 
   2  -3   7      484.48      484.67     20.56 o 
   3  -3   7        6.94        7.59      0.59 o 
   4  -3   7       10.25       11.03      1.27 o 
   5  -3   7       13.38       17.69      2.08 o 
   6  -3   7       23.49       27.17      1.94 o 
  -8  -2   7       30.21       28.67      2.79 o 
  -7  -2   7       63.56       55.46      1.20 o 
  -6  -2   7        0.29        0.86      0.31 o 
  -5  -2   7        0.49        0.69      0.30 o 
  -4  -2   7       82.71       88.26      3.15 o 
  -3  -2   7       30.44       31.54      0.81 o 
  -2  -2   7       16.28       19.30      0.52 o 
  -1  -2   7       80.87       80.21      1.31 o 
   0  -2   7        0.01        0.47      0.27 o 
   1  -2   7      143.54      137.33      4.08 o 
   2  -2   7      195.00      204.94      5.28 o 
   3  -2   7       61.93       61.00      2.36 o 
   4  -2   7        6.98        6.20      1.13 o 
   5  -2   7       32.78       39.32      6.00 o 
  -9  -1   7       14.63       12.91      0.81 o 
  -8  -1   7        0.13       -0.46      0.49 o 
  -7  -1   7        0.31        0.63      0.75 o 
  -6  -1   7       85.38       89.26      1.61 o 
  -5  -1   7        4.47        4.58      0.52 o 
  -4  -1   7      773.89      782.78     12.41 o 
  -3  -1   7       32.29       28.56      0.82 o 
  -2  -1   7       23.86       29.66      0.73 o 
  -1  -1   7        1.67        2.00      0.54 o 
   0  -1   7        5.52        5.18      0.66 o 
   1  -1   7      105.90      105.11      3.64 o 
   2  -1   7        2.86        2.45      0.80 o 
   3  -1   7       21.10       21.87      2.75 o 
   4  -1   7       13.33       12.83      0.96 o 
   5  -1   7        0.16       -0.82      0.55 o 
  -9   0   7        0.28       -1.12      0.75 o 
  -8   0   7       49.93       48.50      1.03 o 
  -7   0   7        4.38        4.11      0.48 o 
  -6   0   7       11.45       11.37      0.80 o 
  -5   0   7       15.68       16.56      1.37 o 
  -4   0   7        3.11        3.25      0.33 o 
  -3   0   7      145.38      132.39      4.71 o 
  -2   0   7        0.13       -0.64      0.43 o 
  -1   0   7       18.04       19.83      1.10 o 
   0   0   7        5.22        5.45      0.42 o 
   1   0   7      272.30      252.91      9.48 o 
   2   0   7      139.50      142.90      3.45 o 
   3   0   7       47.96       45.04      1.75 o 
   4   0   7        2.56        2.46      2.52 o 
  -9   1   7       13.18       13.85      1.05 o 
  -8   1   7       87.62       80.69      2.87 o 
  -7   1   7        3.05        3.09      0.64 o 
  -6   1   7        6.88        7.38      0.53 o 
  -5   1   7       13.56       14.30      0.84 o 
  -4   1   7      211.41      215.04      5.09 o 
  -3   1   7       64.73       67.34      2.37 o 
  -2   1   7       46.47       53.13      1.01 o 
  -1   1   7       19.48       19.63      1.02 o 
   0   1   7       33.13       30.23      1.02 o 
   1   1   7      205.82      214.84      5.90 o 
   2   1   7        0.06       -0.61      0.41 o 
   3   1   7       51.80       52.99      3.68 o 
   4   1   7        5.43        8.81      1.86 o 
  -9   2   7        7.54        5.02      1.66 o 
  -8   2   7       55.69       59.92      1.75 o 
  -7   2   7       76.09       79.83      1.45 o 
  -6   2   7       12.64       12.20      1.01 o 
  -5   2   7      110.51      114.39      4.12 o 
  -4   2   7       22.60       23.35      0.92 o 
  -3   2   7       93.42       96.47      1.92 o 
  -2   2   7        5.66        6.04      0.74 o 
  -1   2   7       60.27       56.18      1.89 o 
   0   2   7       10.14       10.31      0.68 o 
   1   2   7       69.80       69.72      4.68 o 
   3   2   7        1.73        2.07      0.65 o 
  -9   3   7        1.14        2.91      2.90 o 
  -8   3   7       76.94       71.66      2.16 o 
  -7   3   7       16.20       16.97      1.17 o 
  -6   3   7       41.41       38.99      1.28 o 
  -5   3   7       23.36       23.70      1.63 o 
  -4   3   7       16.08       16.74      0.69 o 
  -3   3   7      244.08      247.68      5.61 o 
  -2   3   7       65.47       63.15      2.56 o 
  -1   3   7        5.47        6.17      1.90 o 
   0   3   7       58.96       56.44      1.59 o 
   1   3   7      124.99      111.05      4.41 o 
   2   3   7        0.74       -1.18      1.01 o 
  -9   4   7        9.51        9.50      2.20 o 
  -8   4   7        0.11        1.07      0.94 o 
  -7   4   7       46.39       40.20      1.36 o 
  -6   4   7        3.69        4.70      0.51 o 
  -5   4   7        9.21       10.18      0.55 o 
  -4   4   7        6.06        5.36      0.70 o 
  -3   4   7       73.64       75.73      2.27 o 
  -2   4   7        5.05        5.06      0.94 o 
  -1   4   7       10.50        8.81      0.58 o 
   0   4   7        0.20        0.96      0.95 o 
   1   4   7        1.24        1.05      0.64 o 
  -9   5   7        8.02        7.89      0.93 o 
  -8   5   7       29.19       24.95      1.23 o 
  -7   5   7        0.00       -0.86      0.68 o 
  -6   5   7       23.82       22.06      1.07 o 
  -5   5   7        5.84        3.95      0.54 o 
  -4   5   7        0.77       -0.85      0.60 o 
  -3   5   7       76.08       67.29      3.20 o 
  -2   5   7        0.06       -0.83      0.56 o 
  -1   5   7        1.78       -0.30      0.76 o 
   0   5   7        3.55        4.72      0.69 o 
  -8   6   7        4.68        4.60      0.74 o 
  -7   6   7        7.71        7.89      1.95 o 
  -6   6   7        3.26        2.03      0.67 o 
  -5   6   7       15.93       20.08      2.67 o 
  -4   6   7       16.71       16.82      2.58 o 
  -3   6   7        4.33        3.55      1.60 o 
  -2   6   7        0.07        1.78      0.53 o 
  -1   6   7        5.69        7.84      0.79 o 
  -6   7   7        2.21        4.61      1.62 o 
  -5   7   7        4.30        5.47      1.26 o 
  -4   7   7        9.99       10.95      1.68 o 
  -1 -10   8        1.59        2.34      0.46 o 
   0 -10   8        4.24        4.06      0.54 o 
   1 -10   8        1.56       -1.08      0.72 o 
   2 -10   8        0.05        2.19      0.89 o 
   3 -10   8        3.18        1.80      0.90 o 
  -3  -9   8        3.64        4.76      0.96 o 
  -2  -9   8        7.93        6.08      0.47 o 
  -1  -9   8       17.76       17.16      1.56 o 
   0  -9   8       34.55       30.26      1.46 o 
   1  -9   8        4.90        4.31      1.01 o 
   2  -9   8        9.56        9.39      1.02 o 
   3  -9   8        2.05        3.70      1.23 o 
   4  -9   8       11.29       14.35      0.95 o 
  -4  -8   8        0.03       -0.86      1.06 o 
  -3  -8   8        7.96        3.10      0.81 o 
  -2  -8   8        0.01        0.79      0.32 o 
  -1  -8   8        0.17       -0.14      0.50 o 
   0  -8   8        1.27        0.16      0.38 o 
   1  -8   8        1.21       -0.08      0.48 o 
   2  -8   8        6.80        4.72      1.38 o 
   3  -8   8        1.77        2.60      1.38 o 
   4  -8   8        9.45       10.68      2.26 o 
   5  -8   8        1.04        2.38      0.80 o 
  -5  -7   8        0.07       -0.32      1.00 o 
  -3  -7   8        0.14       -0.39      0.26 o 
  -2  -7   8        2.49        2.53      0.26 o 
  -1  -7   8        0.50        1.88      0.31 o 
   0  -7   8        8.86        7.68      0.71 o 
   1  -7   8       22.75       25.41      1.74 o 
   2  -7   8        9.97       10.88      0.78 o 
   3  -7   8       30.49       34.40      1.49 o 
   4  -7   8       24.90       25.39      2.26 o 
   5  -7   8       27.14       38.82      5.08 o 
  -6  -6   8        0.73       -0.32      0.72 o 
  -5  -6   8       38.65       36.67      2.03 o 
  -4  -6   8        4.06        3.84      0.74 o 
  -3  -6   8       10.31       11.56      0.93 o 
  -2  -6   8       41.39       42.89      1.32 o 
  -1  -6   8        1.30        0.20      0.53 o 
   0  -6   8       31.03       24.93      0.82 o 
   1  -6   8       25.03       26.31      0.61 o 
   2  -6   8       14.76       13.06      0.69 o 
   3  -6   8        1.13       -0.28      0.80 o 
   4  -6   8       12.25        9.79      0.72 o 
   5  -6   8        0.12       -1.14      0.76 o 
  -7  -5   8        8.88        8.97      1.12 o 
  -6  -5   8       11.02       13.90      1.26 o 
  -5  -5   8        4.73        5.28      0.54 o 
  -4  -5   8      193.64      185.06      4.37 o 
  -3  -5   8       22.86       21.35      0.63 o 
  -2  -5   8        1.70        2.37      0.32 o 
  -1  -5   8       21.41       19.25      0.76 o 
   0  -5   8        0.40        1.12      0.61 o 
   1  -5   8       60.92       57.36      1.13 o 
   2  -5   8       53.10       55.28      1.12 o 
   3  -5   8        4.87        7.79      0.51 o 
   4  -5   8       12.75       14.42      0.95 o 
   5  -5   8       34.63       50.40      5.40 o 
  -7  -4   8        0.03       -0.26      0.82 o 
  -6  -4   8        0.83        0.26      0.72 o 
  -5  -4   8        4.71        4.90      0.86 o 
  -4  -4   8      192.69      194.36      2.85 o 
  -3  -4   8        1.87        1.75      0.43 o 
  -2  -4   8      314.83      320.79      9.71 o 
  -1  -4   8       25.59       32.89      1.20 o 
   0  -4   8       45.72       39.53      1.38 o 
   1  -4   8        0.01        8.07      0.76 o 
   2  -4   8        7.97        8.92      0.70 o 
   3  -4   8        0.68        0.95      0.50 o 
   4  -4   8        4.92        3.83      0.99 o 
   5  -4   8       11.70       12.06      3.17 o 
  -8  -3   8        5.80        8.46      2.42 o 
  -7  -3   8        9.72       10.05      0.94 o 
  -6  -3   8        0.85        1.80      0.75 o 
  -5  -3   8       10.93        8.96      0.42 o 
  -4  -3   8      159.89      160.72      5.04 o 
  -3  -3   8       39.91       41.50      1.42 o 
  -2  -3   8        0.08        7.88      1.94 o 
  -1  -3   8       84.93       77.46      2.52 o 
   0  -3   8        2.00        3.06      0.37 o 
   1  -3   8      278.92      262.08      8.62 o 
   2  -3   8        3.63        5.06      0.70 o 
   3  -3   8        7.94        8.34      1.24 o 
   4  -3   8       24.70       19.86      1.48 o 
   5  -3   8        0.19        0.64      0.83 o 
  -8  -2   8        0.00        0.24      0.58 o 
  -7  -2   8        0.06        0.62      0.37 o 
  -6  -2   8       12.66       12.73      0.95 o 
  -5  -2   8       89.51       90.39      2.80 o 
  -4  -2   8      191.85      188.22      2.71 o 
  -3  -2   8        4.78        4.08      0.34 o 
  -2  -2   8      100.43      100.39      1.61 o 
  -1  -2   8       10.10       12.09      1.17 o 
   0  -2   8       34.49       35.08      1.19 o 
   1  -2   8       25.02       24.22      1.21 o 
   2  -2   8       17.04       15.40      0.69 o 
   3  -2   8       14.11       15.06      2.66 o 
   4  -2   8        2.56        1.59      0.66 o 
  -9  -1   8       10.44       11.48      1.60 o 
  -8  -1   8        3.84        4.62      0.97 o 
  -7  -1   8        9.80       10.19      0.47 o 
  -6  -1   8       52.24       54.98      2.60 o 
  -5  -1   8      195.71      204.64      4.75 o 
  -4  -1   8       32.37       31.69      1.08 o 
  -3  -1   8       10.54       10.40      0.97 o 
  -2  -1   8        2.15        5.15      0.52 o 
  -1  -1   8        9.66       10.98      1.26 o 
   0  -1   8        0.01        1.10      1.11 o 
   1  -1   8      394.67      390.13     11.08 o 
   2  -1   8        0.87        1.10      0.56 o 
   3  -1   8        1.19        1.41      0.59 o 
   4  -1   8        0.01        0.88      0.41 o 
  -9   0   8        7.88        5.52      2.53 o 
  -8   0   8       10.41       10.63      0.64 o 
  -7   0   8        4.99        5.82      0.58 o 
  -6   0   8        1.10        1.36      0.96 o 
  -5   0   8      247.06      255.11      9.92 o 
  -4   0   8       66.11       67.35      1.46 o 
  -3   0   8       22.64       21.94      0.60 o 
  -2   0   8        4.38        3.68      0.87 o 
  -1   0   8       54.88       53.41      3.36 o 
   0   0   8        0.16        0.16      0.51 o 
   1   0   8       28.51       25.67      1.10 o 
   2   0   8        3.36        3.59      0.67 o 
   3   0   8       12.75       12.42      1.64 o 
  -9   1   8        7.51        9.15      1.08 o 
  -8   1   8       15.57       19.90      0.82 o 
  -7   1   8        0.07       -0.38      0.57 o 
  -6   1   8       45.24       44.71      1.66 o 
  -5   1   8      225.39      225.29      5.08 o 
  -4   1   8      121.86      122.82      2.33 o 
  -3   1   8        5.95        6.13      0.50 o 
  -2   1   8        0.47        0.17      0.41 o 
  -1   1   8        0.07       -0.76      0.50 o 
   0   1   8       62.32       62.59      2.59 o 
   1   1   8       37.10       31.87      2.57 o 
   2   1   8        4.40        5.25      1.56 o 
   3   1   8        1.37        0.04      0.67 o 
  -9   2   8        6.45        4.92      1.61 o 
  -8   2   8       46.66       49.28      1.31 o 
  -7   2   8        2.28        1.41      0.63 o 
  -6   2   8        0.27        0.00      0.61 o 
  -5   2   8       16.26       16.93      0.71 o 
  -4   2   8       13.56       12.00      0.70 o 
  -3   2   8        0.30        1.14      0.58 o 
  -2   2   8        1.82        0.55      0.35 o 
  -1   2   8        3.09        3.97      0.87 o 
   0   2   8      105.36       96.60      5.08 o 
   1   2   8       25.59       24.62      1.91 o 
   2   2   8        0.04        1.39      2.45 o 
  -9   3   8        5.29        1.68      1.01 o 
  -8   3   8        4.89        3.75      0.70 o 
  -7   3   8        0.39        1.81      1.03 o 
  -6   3   8       22.76       23.64      1.70 o 
  -5   3   8      173.65      168.68      6.82 o 
  -4   3   8       13.11       14.27      0.92 o 
  -3   3   8       23.49       23.71      0.90 o 
  -2   3   8       16.84       16.26      1.25 o 
  -1   3   8        8.12        6.24      1.88 o 
   0   3   8       23.85       25.00      2.01 o 
   1   3   8       13.51       12.90      0.78 o 
  -8   4   8        0.67        0.89      0.72 o 
  -7   4   8        0.24        1.17      2.53 o 
  -6   4   8        2.06        0.73      0.66 o 
  -5   4   8        9.22        8.70      0.79 o 
  -4   4   8       50.08       40.66      1.11 o 
  -3   4   8       12.45       12.53      0.69 o 
  -2   4   8        0.05       -0.10      0.86 o 
  -1   4   8        0.20        0.40      0.97 o 
   0   4   8       27.44       27.50      1.16 o 
  -8   5   8       11.19        8.69      0.78 o 
  -7   5   8       12.19       10.38      1.66 o 
  -6   5   8        1.99        0.26      1.58 o 
  -5   5   8        9.06       10.55      1.83 o 
  -4   5   8        8.27       10.32      0.93 o 
  -3   5   8        0.22       -0.02      1.49 o 
  -2   5   8        0.12       -0.50      1.03 o 
  -1   5   8        8.52        9.59      3.01 o 
  -6   6   8        0.40        1.20      0.60 o 
  -5   6   8       49.78       49.83      2.76 o 
  -4   6   8        1.31        1.92      0.94 o 
  -3   6   8        3.44        2.69      0.72 o 
   1 -10   9        4.64        0.94      0.83 o 
  -2  -9   9        4.53        3.99      0.57 o 
  -1  -9   9       11.95        9.58      0.87 o 
   0  -9   9        2.94        3.84      0.83 o 
   1  -9   9        5.44        6.90      0.93 o 
   2  -9   9        9.86       10.06      1.93 o 
   3  -9   9       77.19       87.21     10.33 o 
  -4  -8   9        2.00       -1.84      1.23 o 
  -3  -8   9        0.02        0.15      0.40 o 
  -2  -8   9        0.00        0.99      0.53 o 
  -1  -8   9       21.99       18.03      1.13 o 
   0  -8   9       18.62       18.79      1.24 o 
   1  -8   9        3.24        5.81      2.32 o 
   2  -8   9        3.07        4.67      1.21 o 
   3  -8   9        1.13        0.05      0.88 o 
   4  -8   9        7.59        5.42      2.48 o 
  -5  -7   9        8.17        4.08      1.17 o 
  -4  -7   9        6.48        6.91      0.58 o 
  -3  -7   9        6.29        8.12      0.49 o 
  -2  -7   9        6.64        6.23      0.40 o 
  -1  -7   9      104.22       98.56      3.70 o 
   0  -7   9        7.97        8.43      0.60 o 
   1  -7   9        6.33        7.54      0.93 o 
   2  -7   9        0.65        1.01      0.60 o 
   3  -7   9       13.55       14.67      0.86 o 
  -6  -6   9        0.39       -0.18      0.70 o 
  -5  -6   9        2.19        0.01      0.99 o 
  -3  -6   9        1.40        2.62      0.63 o 
  -2  -6   9       11.70       11.84      0.82 o 
  -1  -6   9       33.95       35.58      1.17 o 
   0  -6   9        3.59        5.38      0.40 o 
   1  -6   9        7.96        9.58      0.55 o 
   2  -6   9        7.14        7.24      0.85 o 
   3  -6   9       15.16       16.50      1.17 o 
   4  -6   9        1.84       -0.05      0.70 o 
  -7  -5   9       37.63       33.31      3.54 o 
  -6  -5   9        6.29        5.58      1.06 o 
  -5  -5   9       13.67       11.13      0.68 o 
  -4  -5   9        3.48        2.67      0.75 o 
  -3  -5   9        4.72        4.24      0.55 o 
  -2  -5   9       20.39       20.67      1.46 o 
  -1  -5   9      166.36      150.12      7.57 o 
   0  -5   9        0.27        1.21      0.64 o 
   1  -5   9        0.01        0.95      0.43 o 
   2  -5   9        7.60        8.80      2.12 o 
   3  -5   9        0.14        0.54      1.60 o 
   4  -5   9       11.13       14.18      2.09 o 
  -7  -4   9        1.21        0.72      0.47 o 
  -6  -4   9       17.08       16.10      1.11 o 
  -5  -4   9        6.48        5.61      0.85 o 
  -4  -4   9        1.99        2.20      0.91 o 
  -3  -4   9        1.97        3.07      0.80 o 
  -2  -4   9        9.06        6.72      0.34 o 
  -1  -4   9        4.44        2.45      0.71 o 
   0  -4   9       19.39       21.24      1.06 o 
   1  -4   9        4.05        5.76      0.96 o 
   2  -4   9        4.40        6.06      0.71 o 
   4  -4   9        2.80        5.10      0.99 o 
  -8  -3   9        0.09       -0.78      0.55 o 
  -7  -3   9       21.23       24.66      1.27 o 
  -6  -3   9        3.25        2.35      0.52 o 
  -5  -3   9      162.62      163.49      5.94 o 
  -4  -3   9       16.13       13.68      0.54 o 
  -3  -3   9       38.31       41.19      1.62 o 
  -2  -3   9       54.32       56.35      2.31 o 
  -1  -3   9        5.03        3.57      0.45 o 
   0  -3   9        5.86        5.15      0.33 o 
   1  -3   9       57.50       55.30      3.40 o 
   2  -3   9        4.72        5.24      1.00 o 
   3  -3   9       13.36       15.41      0.98 o 
   4  -3   9       95.38      107.15     10.01 o 
  -8  -2   9        1.27        0.52      0.86 o 
  -7  -2   9        1.22        1.66      1.32 o 
  -6  -2   9        4.98        6.12      0.82 o 
  -5  -2   9       35.61       39.97      1.29 o 
  -4  -2   9        6.67        6.81      0.52 o 
  -3  -2   9       11.72       12.54      0.68 o 
  -2  -2   9       32.62       29.36      1.04 o 
  -1  -2   9       18.87       15.31      0.67 o 
   0  -2   9       32.73       31.98      1.74 o 
   1  -2   9       23.45       22.97      0.96 o 
   2  -2   9       10.47       12.46      1.56 o 
   3  -2   9        7.71        8.62      1.59 o 
  -8  -1   9        0.02       -0.29      0.60 o 
  -7  -1   9        5.57        4.31      0.67 o 
  -6  -1   9        0.01       -0.51      0.83 o 
  -5  -1   9      192.31      195.48      7.12 o 
  -4  -1   9        5.09        2.97      0.52 o 
  -3  -1   9        2.00       -0.57      0.51 o 
  -2  -1   9       62.80       65.42      2.16 o 
  -1  -1   9        2.22        1.12      0.38 o 
   0  -1   9      118.70      107.77      5.97 o 
   1  -1   9        4.10        2.77      0.97 o 
   2  -1   9        5.94        5.99      0.73 o 
   3  -1   9        5.21        6.14      0.78 o 
  -8   0   9       34.15       38.21      1.48 o 
  -7   0   9        0.18        1.25      1.47 o 
  -6   0   9        0.91        1.12      0.63 o 
  -5   0   9      257.47      255.24      4.22 o 
  -4   0   9        2.76        3.07      0.50 o 
  -3   0   9       21.15       18.37      0.69 o 
  -2   0   9       25.41       25.51      1.25 o 
  -1   0   9        1.27        1.33      0.80 o 
   0   0   9       13.75       13.61      1.19 o 
   1   0   9       78.79       80.25      6.37 o 
   2   0   9        3.27        6.75      2.01 o 
  -9   1   9        0.02       -0.02      0.96 o 
  -8   1   9        4.82        4.84      1.27 o 
  -7   1   9        7.27        6.07      1.10 o 
  -6   1   9       44.87       47.90      2.31 o 
  -5   1   9       28.82       31.01      1.48 o 
  -4   1   9       10.57       11.50      0.82 o 
  -3   1   9        0.06        1.22      0.47 o 
  -2   1   9        3.94        6.14      1.40 o 
  -1   1   9        8.73        6.86      1.17 o 
   0   1   9      104.73       98.15      6.39 o 
   1   1   9        4.95        4.16      1.85 o 
   2   1   9        2.11        2.05      1.22 o 
  -8   2   9        0.85       -0.16      0.93 o 
  -7   2   9        0.03        0.11      0.77 o 
  -6   2   9       66.03       67.18      3.89 o 
  -5   2   9      134.21      133.51      2.51 o 
  -4   2   9       20.16       21.11      3.78 o 
  -3   2   9       17.75       19.38      2.43 o 
  -2   2   9        2.20        0.51      0.85 o 
  -1   2   9        0.08       -0.09      1.33 o 
   0   2   9       41.19       38.40      1.41 o 
   1   2   9       35.59       35.41      7.27 o 
  -8   3   9        0.44       -1.06      0.74 o 
  -7   3   9        6.12        5.48      1.83 o 
  -6   3   9       71.26       71.28      6.67 o 
  -5   3   9       26.84       23.79      1.36 o 
  -4   3   9        9.74       10.31      1.71 o 
  -3   3   9       19.13       16.14      1.51 o 
  -2   3   9        6.47        7.48      0.90 o 
  -1   3   9       10.21       12.30      3.44 o 
   0   3   9       51.99       46.23      6.85 o 
  -8   4   9        2.42       -0.11      1.66 o 
  -7   4   9        5.60        6.50      0.80 o 
  -6   4   9       27.08       30.41      1.35 o 
  -5   4   9       13.60       16.32      2.77 o 
  -4   4   9       18.83       18.66      1.06 o 
  -3   4   9        7.30        6.95      0.80 o 
  -2   4   9        6.34        6.89      2.17 o 
  -6   5   9       71.23       69.91      2.58 o 
  -5   5   9        2.73        1.64      0.75 o 
  -4   5   9        9.07       11.06      1.15 o 
  -1  -9  10        4.69        2.64      0.71 o 
   0  -9  10       16.67       17.50      1.26 o 
   1  -9  10        9.18       11.83      1.25 o 
  -3  -8  10       27.54       28.18      1.30 o 
  -1  -8  10       10.38        7.39      0.94 o 
   0  -8  10        0.11        0.14      1.56 o 
   1  -8  10        0.39       -0.57      0.85 o 
   2  -8  10        4.40        9.53      2.56 o 
  -4  -7  10        6.81        5.99      0.80 o 
  -3  -7  10       16.21       18.01      1.11 o 
  -1  -7  10        0.69        0.71      0.73 o 
   0  -7  10       13.59       12.68      0.64 o 
   1  -7  10        4.37        5.54      0.76 o 
   2  -7  10       70.96       74.01      2.99 o 
   3  -7  10        0.06       -0.89      0.99 o 
  -5  -6  10        3.54        4.18      1.47 o 
  -4  -6  10        2.82        4.11      1.16 o 
  -3  -6  10       31.51       32.86      3.32 o 
  -2  -6  10        0.66        2.48      1.07 o 
  -1  -6  10        3.95        1.49      0.39 o 
   0  -6  10        5.94        5.22      0.62 o 
   1  -6  10       10.85       11.17      1.13 o 
   2  -6  10       14.31       18.49      1.54 o 
  -6  -5  10       22.92       18.58      3.16 o 
  -5  -5  10        0.14       -0.74      0.49 o 
  -4  -5  10       10.54       11.32      0.74 o 
  -3  -5  10       16.68       15.89      0.96 o 
  -2  -5  10        4.35        4.00      1.43 o 
  -1  -5  10       15.69       13.31      0.52 o 
   0  -5  10       49.90       48.70      2.18 o 
   1  -5  10       12.94       13.68      0.70 o 
   2  -5  10       92.58       92.17      4.30 o 
   3  -5  10        4.79        6.53      0.73 o 
  -7  -4  10        3.20        5.81      0.66 o 
  -6  -4  10        3.93        5.66      0.77 o 
  -5  -4  10        1.28        0.40      0.90 o 
  -4  -4  10        0.74       -0.27      0.37 o 
  -3  -4  10        0.25       -0.09      0.52 o 
  -2  -4  10        6.66        8.12      1.27 o 
  -1  -4  10        5.78        5.27      0.57 o 
   0  -4  10        0.00        0.86      0.34 o 
   1  -4  10        4.64        3.71      0.71 o 
   2  -4  10       54.39       61.14      5.87 o 
   3  -4  10        0.12        0.00      0.68 o 
  -7  -3  10        0.56       -0.46      0.59 o 
  -6  -3  10       11.37       12.98      2.04 o 
  -5  -3  10        1.44        1.19      1.08 o 
  -4  -3  10       38.77       41.95      1.77 o 
  -3  -3  10       12.07       13.51      1.12 o 
  -2  -3  10       59.98       54.55      2.73 o 
  -1  -3  10       14.13       11.99      0.66 o 
   0  -3  10        8.06        7.40      0.67 o 
   1  -3  10        1.69        2.14      0.94 o 
   2  -3  10       25.99       29.75      1.30 o 
   3  -3  10        8.24        7.54      1.22 o 
  -8  -2  10        0.05        1.31      0.83 o 
  -7  -2  10       22.34       24.02      1.06 o 
  -6  -2  10        2.47        4.01      0.98 o 
  -5  -2  10       11.99       12.41      1.30 o 
  -4  -2  10       12.97       13.80      1.58 o 
  -3  -2  10       32.74       31.16      1.50 o 
  -2  -2  10       13.46       11.06      0.65 o 
  -1  -2  10        1.11        0.84      0.73 o 
   0  -2  10        0.40        3.94      1.23 o 
   1  -2  10        1.99        1.37      0.67 o 
   2  -2  10       27.98       31.38      4.01 o 
  -8  -1  10       23.93       29.38      2.22 o 
  -7  -1  10        0.14        0.33      0.64 o 
  -6  -1  10       47.83       46.19      1.18 o 
  -5  -1  10        0.12       -0.97      0.83 o 
  -4  -1  10        4.51        4.51      0.42 o 
  -3  -1  10        1.68        0.54      0.82 o 
  -2  -1  10        8.27        6.70      0.60 o 
  -1  -1  10        4.79        5.92      1.02 o 
   0  -1  10       21.22       26.96      2.47 o 
   1  -1  10        0.26       -1.05      0.70 o 
   2  -1  10        6.99        9.12      2.09 o 
  -8   0  10       14.32       18.16      2.10 o 
  -7   0  10       19.86       21.94      1.01 o 
  -6   0  10        1.30        0.48      1.70 o 
  -5   0  10        1.35       -0.75      0.50 o 
  -4   0  10       26.18       25.56      4.73 o 
  -3   0  10        0.91        0.18      1.79 o 
  -2   0  10       38.98       40.50      1.42 o 
  -1   0  10       29.86       30.81      3.56 o 
   0   0  10        8.96        9.06      2.29 o 
   1   0  10       12.90       12.95      0.86 o 
  -8   1  10        7.38       11.91      3.01 o 
  -7   1  10        5.80        4.41      2.51 o 
  -6   1  10       93.60       90.79      2.51 o 
  -5   1  10        8.82       12.08      0.87 o 
  -4   1  10        0.28        1.10      0.61 o 
  -3   1  10        0.49       -0.31      0.59 o 
  -2   1  10       10.00       12.00      0.87 o 
  -1   1  10       39.38       39.94      1.45 o 
   0   1  10       44.03       44.19     10.36 o 
  -8   2  10       12.27       12.42      2.57 o 
  -7   2  10        1.10        2.75      3.35 o 
  -6   2  10       50.99       50.40      2.08 o 
  -5   2  10        0.19        0.50      0.85 o 
  -4   2  10       23.58       22.76      2.74 o 
  -3   2  10        0.65        1.53      1.10 o 
  -2   2  10       33.70       29.59      3.14 o 
  -1   2  10       11.78       11.24      3.29 o 
  -7   3  10       14.51       14.80      1.05 o 
  -6   3  10       35.16       35.91      3.00 o 
  -5   3  10        0.86        0.05      0.50 o 
  -4   3  10        0.62        1.77      0.97 o 
  -3   3  10        4.64        1.78      0.69 o 
  -2   3  10        4.50        4.77      0.87 o 
  -5   4  10        5.67        7.59      1.10 o 
  -4   4  10        1.44       -1.22      1.30 o 
  -2  -8  11        5.73        3.87      0.79 o 
  -1  -8  11        0.36        0.07      0.78 o 
   0  -8  11       13.48       16.51      1.35 o 
  -4  -7  11       45.39       40.10      2.10 o 
  -2  -7  11        2.50        6.88      1.02 o 
  -1  -7  11       11.02       11.97      2.52 o 
   0  -7  11       13.10       14.03      3.51 o 
   1  -7  11       15.71       19.51      1.09 o 
  -4  -6  11       14.79       20.35      0.95 o 
  -3  -6  11       30.81       26.77      2.44 o 
  -2  -6  11       79.04       65.46      6.50 o 
  -1  -6  11        4.73        3.21      0.69 o 
   0  -6  11        0.24        2.98      1.79 o 
   1  -6  11       20.44       22.43      2.31 o 
   2  -6  11       16.34       22.73      4.20 o 
  -5  -5  11        7.17        5.93      2.72 o 
  -4  -5  11       54.90       54.42      4.76 o 
  -3  -5  11        5.12        6.32      0.78 o 
  -2  -5  11       28.40       31.67      3.32 o 
  -1  -5  11        3.20        4.72      0.44 o 
   0  -5  11       11.40       12.20      2.26 o 
   1  -5  11       48.16       58.93      6.69 o 
   2  -5  11        1.06       -1.35      0.90 o 
  -6  -4  11        8.11        7.15      2.03 o 
  -5  -4  11        3.40        2.46      0.90 o 
  -4  -4  11       27.71       33.33      2.11 o 
  -3  -4  11       34.02       39.36      1.62 o 
  -2  -4  11       66.15       58.37      1.61 o 
  -1  -4  11        3.84        5.02      1.53 o 
   0  -4  11        0.56        4.23      2.68 o 
   2  -4  11        0.00        1.09      0.76 o 
  -7  -3  11        0.31        0.52      2.11 o 
  -6  -3  11        1.56        2.71      0.93 o 
  -5  -3  11        0.00        0.85      0.69 o 
  -4  -3  11        1.07        4.69      1.24 o 
  -3  -3  11        4.88        3.12      0.56 o 
  -2  -3  11        0.90        2.52      0.61 o 
  -1  -3  11       17.55       16.76      1.63 o 
   0  -3  11       14.30       15.79      0.99 o 
   1  -3  11       72.85       85.43      2.39 o 
  -7  -2  11        1.65        4.01      1.00 o 
  -6  -2  11       13.67       13.34      0.98 o 
  -5  -2  11        3.74        5.96      1.98 o 
  -4  -2  11       11.51       11.98      0.99 o 
  -2  -2  11       22.31       24.67      4.21 o 
  -1  -2  11        5.89        5.66      2.81 o 
   0  -2  11        3.73        0.78      0.82 o 
   1  -2  11        2.76        1.80      1.50 o 
  -7  -1  11        4.00        4.67      1.60 o 
  -6  -1  11        2.97        4.10      0.56 o 
  -5  -1  11        0.44       -0.18      1.56 o 
  -4  -1  11        6.16        8.43      0.67 o 
  -3  -1  11       47.68       46.35      7.83 o 
  -2  -1  11        5.96        2.63      1.43 o 
  -1  -1  11        5.90        9.52      2.15 o 
   0  -1  11        0.15       -0.59      1.53 o 
  -7   0  11        0.75       -1.08      0.72 o 
  -6   0  11        6.16        5.06      0.77 o 
  -5   0  11        7.36        6.74      2.83 o 
  -4   0  11        3.02        3.90      0.96 o 
  -3   0  11        0.03       -1.48      0.99 o 
  -2   0  11        0.22        0.14      0.68 o 
  -1   0  11        0.73       -0.22      0.95 o 
   0   0  11        0.52        0.04      0.71 o 
  -7   1  11        1.61        2.94      1.07 o 
  -6   1  11        2.29        1.92      0.58 o 
  -5   1  11        0.83        2.60      0.69 o 
  -4   1  11       27.06       30.81      3.00 o 
  -3   1  11       58.38       60.47      8.82 o 
  -2   1  11        2.78        0.44      0.68 o 
  -1   1  11        0.13        0.77      0.93 o 
  -6   2  11       16.54       14.31      0.91 o 
  -5   2  11       11.29        9.73      0.93 o 
  -4   2  11        0.21       -1.12      0.74 o 
  -3   2  11        0.00        1.32      0.57 o 
  -3  -6  12        4.43        1.94      0.91 o 
  -2  -6  12        1.70        3.18      1.94 o 
  -1  -6  12        5.32       11.00      2.96 o 
   0  -6  12        1.78        2.27      0.74 o 
  -4  -5  12       23.33       27.22      3.71 o 
  -3  -5  12        2.94        2.81      0.60 o 
  -2  -5  12        1.53        1.96      0.92 o 
  -1  -5  12        6.61        8.25      3.11 o 
  -5  -4  12        5.24        3.70      0.76 o 
  -4  -4  12        0.15       -0.46      0.56 o 
  -3  -4  12        0.74       -0.82      0.55 o 
  -2  -4  12        2.78        3.66      0.44 o 
  -1  -4  12        3.31        3.80      2.34 o 
   0  -4  12        6.57        9.42      0.87 o 
  -5  -3  12       60.86       67.14      4.61 o 
  -4  -3  12        2.03        4.12      2.08 o 
  -3  -3  12       15.74       19.41      1.31 o 
  -2  -3  12        0.01        1.03      0.95 o 
  -1  -3  12        1.34        1.83      2.22 o 
   0  -3  12       17.19       18.49      1.13 o 
  -6  -2  12        4.76        4.17      0.87 o 
  -5  -2  12       50.89       60.12      2.94 o 
  -4  -2  12       21.70       24.13      1.02 o 
  -3  -2  12       19.38       16.21      0.80 o 
  -2  -2  12        4.30        4.07      1.71 o 
  -1  -2  12        0.02        0.93      0.72 o 
  -6  -1  12        0.51        0.97      1.01 o 
  -5  -1  12       42.82       44.96      5.63 o 
  -4  -1  12        6.94        8.07      0.89 o 
  -3  -1  12        4.92        7.77      0.85 o 
  -2  -1  12       13.54       12.14      3.89 o 
  -5   0  12       35.35       36.49      1.39 o 
  -4   0  12        3.35        6.96      2.42 o 
  -3   0  12       12.41       10.44      3.58 o 
                                                 
